# Supplementary material for: Ring walking as a regioselectivity control element in Pd-catalyzed C-N cross-coupling
Source: Nat Commun. 2022 May 24;13:2869. doi: 10.1038/s41467-022-30255-1 (PMC9130136; doi:10.1038/s41467-022-30255-1)
Supplement: Supplementary file 3 — Kinetic Data - P(tBu)3 [file 41467_2022_30255_MOESM3_ESM.xlsx]

## Sheet: Summary
	Reaction #	Experiment	[Amine] (mM)	[LiHMDS] (mM)	[ArBr] (mM)	[cat.] (mM)	[ligand] (mM)	[Spiro] (mM)
	TCM 513	Standard conditions	180	200	40	2	4	0
	JD-170	Standard conditions	180	200	40	2	4	0
	TCM-515	Reduced ArBr	180	200	20	2	4	0
	TCM-516	Reduced Amine	120	200	40	2	4	0
	TCM-517	Reduced LiHDMS	180	120	40	2	4	0
		Total ArBr,Int,Spiro Error	69.2898
		Total Amine Error	895.983
		Universal Error	965.273
		Conditions: all reactions run on direct inject system in the glovebox

## Sheet: Template
			MD1-###, catalyst, description
												Coefficients
												Amine
												ArBr
												Intermediate
												Spiro
																	ArBr, Int, Spiro			Amine
																	Sum Error	760		Sum Error	3420
		Normalized iCLC Peak Area										Calculated Concentration 91
	Time	Aryl Bromide Peak at 5.547 minutes	Unknown Peak at 2.241 minutes	Amine 1.810 minutes	Intermeidate Peak at 6.504 minutes	Spiro Peak at 6.988 minutes				Time	Amine #	Unknown 2.2 #	Aryl Bromide #	Intermeidate #	Spiro #		Mass Balance	Error		Mass Balance	Error		Selectivity
	0									0							0	40		0	180		#DIV/0!
	5									5							0	40		0	180		#DIV/0!
	10									10							0	40		0	180		#DIV/0!
	15									15							0	40		0	180		#DIV/0!
	20									20							0	40		0	180		#DIV/0!
	25									25							0	40		0	180		#DIV/0!
	30									30							0	40		0	180		#DIV/0!
	35									35							0	40		0	180		#DIV/0!
	40									40							0	40		0	180		#DIV/0!
	45									45							0	40		0	180		#DIV/0!
	50									50							0	40		0	180		#DIV/0!
	55									55							0	40		0	180		#DIV/0!
	60									60							0	40		0	180		#DIV/0!
	65									65							0	40		0	180		#DIV/0!
	70									70							0	40		0	180		#DIV/0!
	75									75							0	40		0	180		#DIV/0!
	80									80							0	40		0	180		#DIV/0!
	85									85							0	40		0	180		#DIV/0!
	90									90							0	40		0	180		#DIV/0!

## Sheet: Solver
								PtBu3 PEAK AREA TO CONCENTRATION
															UNIVERSAL ERROR =		1166.37						Coefficients
																							Amine	25.9037
																							Unknown	2.00723					STD COND OVERLAY
															Total Error ArBr	149.1		Total Error Amine	1017.27				ArBr	9.42389					when JD-170 solved with 2 other JD experiments
																							Int	10.4254
															ArBr, Int, Spiro			Amine					Spiro	9.80933
															Sum Error	20.5307		Sum Error	135.19
		Normalized iCLC Peak Area								Calculated Concentration 513													Weights
	Time	Amine 1.810 minutes	ArBr	Intermeidate Peak at 6.504 minutes	Spiro Peak at 6.988 minutes				Time	Amine 513	Aryl Bromide 513	Intermeidate 513	Spiro 513		Mass Balance	Error		Mass Balance	Error				513	1
	0	6.60071	4.24453	0	0				0	170.983	40	0	0		40	1.21748e-06		170.983	9.0172				511	1
	30	6.22731	3.88913	0.0984825	0.199443				30	161.311	36.6507	1.02672	1.9564		39.6339	0.366136		171.19	8.81042				515	1
	60	5.78334	3.57362	0.203934	0.425224				60	149.81	33.6774	2.1261	4.17116		39.9747	0.0253342		170.747	9.25325				516	1
	90	5.4542	3.2172	0.322991	0.664598				90	141.284	30.3185	3.36731	6.51926		40.2051	0.205112		174.096	5.90442				517	1
	120	5.06538	2.88876	0.414793	0.848817				120	131.212	27.2233	4.32439	8.32632		39.8741	0.125944		173.166	6.83369				524	1
TCM-513	150	4.71686	2.53491	0.515385	1.06154				150	122.184	23.8887	5.3731	10.413		39.6748	0.325182		174.582	5.41761
Standard	180	4.39728	2.25746	0.606858	1.26958				180	113.906	21.2741	6.32675	12.4538		40.0546	0.0546089		176.374	3.62559
Conditions	210	4.07658	1.99613	0.646603	1.46156				210	105.599	18.8113	6.74111	14.3369		39.8893	0.110669		176.428	3.57151
	240	3.80317	1.76093	0.704605	1.59695				240	98.5162	16.5948	7.34581	15.665		39.6056	0.394399		175.868	4.13222
	270	3.52844	1.51891	0.811146	1.76292				270	91.3998	14.3141	8.45654	17.2931		40.0637	0.0637178		177.485	2.51479
	300	3.28498	1.29189	0.855856	1.87688				300	85.0933	12.1747	8.92266	18.4109		39.5082	0.491784		176.582	3.41777
	330	3.05753	1.11212	0.886997	2.06604				330	79.2013	10.4805	9.24732	20.2665		39.9943	0.00568321		178.762	1.23813
	360	2.8656	0.988033	0.891685	2.2108				360	74.2297	9.31112	9.29619	21.6865		40.2938	0.293784		179.568	0.431977
	390	2.66636	0.859665	0.866971	2.30959				390	69.0687	8.10139	9.03854	22.6555		39.7955	0.204545		177.768	2.23216
	420	2.51564	0.697239	0.888037	2.44724				420	65.1645	6.57071	9.25816	24.0058		39.8346	0.165353		179.704	0.296054
	450	2.38261	0.619968	0.860225	2.53301				450	61.7184	5.84251	8.96821	24.8471		39.6579	0.342131		179.043	0.956593
	480	2.24454	0.500643	0.859897	2.57969				480	58.1418	4.718	8.96479	25.305		38.9878	1.01216		177.292	2.70839
	510	2.13722	0.459726	0.827762	2.77555				510	55.3619	4.33241	8.62977	27.2263		40.1885	0.188458		181.527	1.52651
	540	2.03741	0.380786	0.837984	2.84813				540	52.7765	3.58849	8.73633	27.9382		40.2631	0.263065		182.002	2.00218
	570	1.93349	0.330858	0.786631	2.90209				570	50.0846	3.11797	8.20096	28.4676		39.7865	0.213485		180.357	0.356864
	600	1.8457	0.285526	0.742499	2.95582				600	47.8104	2.69077	7.74087	28.9946		39.4262	0.573757		179.271	0.729423
	630	1.73696	0.254024	0.729556	2.99324				630	44.9937	2.3939	7.60593	29.3617		39.3615	0.638504		177.652	2.34774
	660	1.68815	0.210079	0.707134	3.12893				660	43.7295	1.97976	7.37216	30.6927		40.0446	0.0446005		181.244	1.2445
	690	1.61583	0.179109	0.677347	3.1131				690	41.8559	1.68791	7.06163	30.5375		39.287	0.71299		178.129	1.8709
	720	1.56442	0.153041	0.662852	3.22008				720	40.5243	1.44224	6.91051	31.5868		39.9396	0.0604335		180.693	0.692585
	750	1.50907	0.109201	0.65234	3.27953				750	39.0906	1.0291	6.80092	32.17		40	1.0777e-06		181.372	1.37237
	780	1.45551	0.122599	0.599232	3.47663				780	37.703	1.15536	6.24724	34.1034		41.506	1.50605		186.611	6.61124
	810	1.39009	0.0893889	0.577075	3.33992				810	36.0084	0.842391	6.01625	32.7624		39.621	0.378967		179.091	0.9095
	840	1.35185	0.0977011	0.508301	3.30619				840	35.018	0.920725	5.29926	32.4316		38.6515	1.34847		175.343	4.6573
	870	1.31945	0.0717719	0.496956	3.39603				870	34.1786	0.67637	5.18098	33.3128		39.1701	0.8299		177.792	2.20842
	900	1.27591	0.0674157	0.466604	3.4226				900	33.0507	0.635319	4.86455	33.5734		39.0732	0.926751		177.073	2.9267
	930	1.2399	0.0513624	0.471657	3.49577				930	32.118	0.484033	4.91722	34.2912		39.6924	0.307561		179.117	0.882819
	960	1.21141	0	0.431334	3.50869				960	31.3799	0	4.49684	34.4179		38.9147	1.0853		178.045	1.95498
	990	1.16904	0	0.430332	3.53397				990	30.2824	0	4.48639	34.6658		39.1522	0.847775		177.918	2.08151
	1020	1.14865	0	0.406692	3.61326				1020	29.7543	0	4.23994	35.4436		39.6836	0.316435		180.009	0.00863956
	1050	1.11009	0	0.35762	3.48361				1050	28.7553	0	3.72834	34.1719		37.9003	2.09973		172.9	7.10027
	1080	1.10025	0	0.354749	3.68591				1080	28.5005	0	3.6984	36.1563		39.8547	0.145291		180.523	0.522538											DIF EXCESS OVERLAYS															DIF EXCESS OVERLAYS
	1110	1.07426	0	0.303457	3.62964				1110	27.8274	0	3.16367	35.6044		38.768	1.23198		176.572	3.42783											with INCREASED LiHMDS															with DECREASED LiHMDS
	1140	1.06348	0	0.311643	3.83381				1140	27.548	0	3.24901	37.6071		40.8561	0.856136		184.475	4.47452
	1170	1.03845	0	0.277796	3.79109				1170	26.8997	0	2.89614	37.1881		40.0842	0.0842185		181.444	1.44429
	1200	1.02923	0	0.274548	3.79836				1200	26.6608	0	2.86228	37.2594		40.1216	0.121634		181.423	1.4228
	1230	1.01313	0	0.244255	3.83848				1230	26.2439	0	2.54646	37.6529		40.1993	0.199348		181.948	1.94835
	1260	0.997678	0	0.234572	3.82449				1260	25.8435	0	2.44551	37.5156		39.9612	0.0388412		180.797	0.797157
	1290	0.978073	0	0.229568	3.87043				1290	25.3357	0	2.39334	37.9663		40.3597	0.359692		181.988	1.9878
	1320	0.97347	0	0.199505	3.87372				1320	25.2165	0	2.07992	37.9986		40.0785	0.0785011		181.371	1.37065
	1350	0.977706	0	0.140237	4.01906				1350	25.3262	0	1.46203	39.4243		40.8863	0.886303		185.947	5.94735
															ArBr, Int, Spiro			Amine
															Sum Error	99.183		Sum Error	687.119
		Normalized iCLC Peak Area								Calculated Concentration 515
	Time	Amine 1.810 minutes	ArBr	Intermeidate Peak at 6.504 minutes	Spiro Peak at 6.988 minutes				Time	Amine 515	Aryl Bromide 515	Intermeidate 515	Spiro 515		Mass Balance	Error		Mass Balance	Error		ArBr + 20 M 515
	0	6.75782	2.1765	0	0				0	175.053	20.5111	0	0		20.5111	0.511075		175.053	4.94743		40.5111
	30	6.68852	2.0031	0	0.162162				30	173.258	18.877	0	1.5907		20.4677	0.467717		179.62	0.379611		38.877
	60	6.38877	1.77797	0.130013	0.276066				60	165.493	16.7554	1.35544	2.70802		20.8188	0.818815		179.036	0.964174		36.7554
	90	6.07937	1.55684	0.171171	0.400686				90	157.478	14.6715	1.78453	3.93047		20.3865	0.386516		176.769	3.23098		34.6715
	120	5.98854	1.42813	0.219577	0.52381				120	155.125	13.4585	2.28918	5.13822		20.886	0.885951		180.257	0.256528		33.4585
TCM-515	150	5.70427	1.28644	0.255339	0.626741				150	147.762	12.1233	2.66202	6.14791		20.9332	0.933235		177.677	2.32256		32.1233
Reduced	180	5.68866	1.15423	0.312165	0.730722				180	147.357	10.8773	3.25445	7.16789		21.2997	1.29965		182.538	2.53784		30.8773
ArBr	210	5.69082	1.07207	0.335141	0.855482				210	147.413	10.103	3.49399	8.39171		21.9887	1.98873		187.968	7.96809		30.103
	240	5.46771	0.983554	0.328119	0.810269				240	141.634	9.26891	3.42078	7.94819		20.6379	0.637878		180.268	0.268276		29.2689
	270	5.30178	0.858234	0.349321	0.901952				270	137.336	8.08791	3.64182	8.84755		20.5773	0.577276		180.01	0.00965992		28.0879
	300	5.28032	0.799406	0.350721	0.927905				300	136.78	7.53352	3.65641	9.10213		20.2921	0.292061		180.501	0.501258		27.5335
	330	5.39597	0.780313	0.38255	1.05145				330	139.776	7.35359	3.98825	10.3141		21.6559	1.6559		189.008	9.00845		27.3536
	360	5.34061	0.714159	0.423865	1.18655				360	138.341	6.73015	4.41897	11.6393		22.7884	2.78842		193.737	13.7366		26.7302
	390	5.37369	0.672811	0.408881	1.2677				390	139.199	6.3405	4.26276	12.4353		23.0386	3.03855		197.465	17.4652		26.3405
	420	5.54323	0.659537	0.445187	1.30125				420	143.59	6.2154	4.64126	12.7644		23.621	3.62104		203.93	23.9301		26.2154
	450	5.57808	0.592694	0.453881	1.38584				450	144.493	5.58549	4.7319	13.5942		23.9116	3.9116		208.334	28.3337		25.5855
	480	5.50498	0.557271	0.458665	1.43526				480	142.599	5.25166	4.78178	14.0789		24.1124	4.11237		208.479	28.4787		25.2517
	510	5.0072	0.451969	0.381364	1.36936				510	129.705	4.25931	3.97588	13.4325		21.6677	1.66766		191.387	11.3868		24.2593
	540	5.20648	0.431741	0.442548	1.59784				540	134.867	4.06868	4.61375	15.6737		24.3562	4.35616		206.79	26.7897		24.0687
	570	5.28757	0.387291	0.455009	1.53942				570	136.968	3.64979	4.74366	15.1007		23.4942	3.49418		206.858	26.8579		23.6498
	600	5.43687	0.398297	0.460421	1.68236				600	140.835	3.7535	4.80008	16.5029		25.0565	5.05646		216.447	36.4468		23.7535
	630	5.41723	0.360759	0.477605	1.64411				630	140.326	3.39976	4.97923	16.1276		24.5066	4.5066		214.795	34.7954		23.3998
	660	5.28545	0.321715	0.450306	1.68582				660	136.913	3.0318	4.69463	16.5368		24.2632	4.26322		212.449	32.449		23.0318
	690	5.28094	0.306974	0.451866	1.70727				690	136.796	2.89289	4.7109	16.7472		24.351	4.35096		213.206	33.2065		22.8929
	720	5.19373	0.261619	0.448042	1.72376				720	134.537	2.46547	4.67102	16.9089		24.0454	4.04542		211.515	31.5147		22.4655					why does increased [base] expt not go to completion?? Data collection stopped early?														reduced reaction rate either due to negative order in amine or positive order in base. Need increased [base] experiment to confirm
	750	4.5675	0.246182	0.375076	1.57605				750	118.315	2.31999	3.91033	15.46		21.6904	1.69036		187.976	7.97601		22.32
	780	4.86736	0.215599	0.375062	1.60606				780	126.083	2.03178	3.91018	15.7544		21.6963	1.69634		196.921	16.9206		22.0318
	810	4.96443	0.201403	0.395291	1.77255				810	128.597	1.898	4.12107	17.3875		23.4066	3.40655		206.389	26.3892		21.898
	840	4.8239	0.239027	0.38128	1.78265				840	124.957	2.25256	3.975	17.4867		23.7142	3.71422		202.854	22.8536		22.2526
	870	4.78482	0.186992	0.392412	1.79512				870	123.945	1.76219	4.09106	17.6089		23.4622	3.4622		202.563	22.5626		21.7622
	900	4.69551	0.145154	0.352246	1.73901				900	121.631	1.36791	3.67231	17.0585		22.0987	2.09872		197.21	17.2097		21.3679
	930	4.72488	0.135328	0.335418	1.74051				930	122.392	1.27532	3.49687	17.0732		21.8454	1.84542		197.678	17.6785		21.2753
	960	4.92766	0.120135	0.356176	1.86633				960	127.645	1.13214	3.71328	18.3074		23.1529	3.15286		208.301	28.3011		21.1321
	990	4.91405	0.106198	0.345041	1.83471				990	127.292	1.0008	3.5972	17.9973		22.5953	2.59529		206.476	26.4756		21.0008
	1020	5.08708	0.108347	0.348716	1.98515				1020	131.774	1.02105	3.63551	19.473		24.1296	4.12958		216.937	36.9373		21.021
	1050	4.93247	0.0831843	0.346601	1.94678				1050	127.769	0.78392	3.61346	19.0966		23.494	3.49399		211.383	31.3826		20.7839
	1080	4.24278	0	0.281111	1.68889				1080	109.904	0	2.9307	16.5669		19.4976	0.502428		182.033	2.03256		20
	1110	4.11498	0	0.259494	1.64399				1110	106.593	0	2.70533	16.1264		18.8317	1.16825		176.51	3.49047		20
	1140	4.05921	0	0.264527	1.65744				1140	105.149	0	2.7578	16.2584		19.0162	0.983786		175.698	4.30206		20
	1170	4.31497	0	0.235329	2.07126				1170	111.774	0	2.45341	20.3177		22.7711	2.77106		197.951	17.9511		20
	1200	4.38442	0	0.256698	1.95327				1200	113.573	0	2.67618	19.1603		21.8365	1.83647		195.566	15.5663		20
	1230	4.33875	0	0.237805	1.88482				1230	112.39	0	2.47922	18.4889		20.9681	0.968077		191.304	11.3037		20
															ArBr, Int, Spiro			Amine
															Sum Error	8.85568		Sum Error	59.772
		Normalized iCLC Peak Area								Calculated Concentration 516
	Time	Amine 1.810 minutes	ArBr	Intermeidate Peak at 6.504 minutes	Spiro Peak at 6.988 minutes				Time	Amine 516	Aryl Bromide 516	Intermeidate 516	Spiro 516		Mass Balance	Error		Mass Balance	Error		Amine+80
	0	4.02699	4.20672	0	0				0	104.314	39.6437	0	0		39.6437	0.356309		104.314	15.6861		164.314
	30	2.90516	2.98461	0.401192	0.788977				30	75.2545	28.1266	4.18259	7.73934		40.0486	0.0485559		114.577	5.42295		135.255
	60	1.83301	1.98556	0.753128	1.52599				60	47.4818	18.7117	7.85168	14.9689		41.5323	1.53232		123.061	3.0608		107.482
	90	0.901782	1.20375	0.844678	2.0868				90	23.3595	11.344	8.80612	20.4701		40.6202	0.620186		122.852	2.85209		83.3595
	120	0.255491	0.663828	0.943523	2.49843				120	6.61816	6.25584	9.83663	24.5079		40.6004	0.600408		124.323	4.32317		66.6182
TCM-516	150	0	0.474535	0.929481	2.86631				150	0	4.47197	9.69023	28.1166		42.2788	2.27875		131.847	11.8467		60
Reduced	180	0	0.470195	0.929085	2.98715				180	0	4.43107	9.68611	29.302		43.4192	3.41915		136.58	16.5801		60
Amine
															ArBr, Int, Spiro			Amine
															Sum Error	20.5307		Sum Error	135.19
		Normalized iCLC Peak Area								Calculated Concentration 517
	Time	Amine 1.810 minutes	ArBr	Intermeidate Peak at 6.504 minutes	Spiro Peak at 6.988 minutes				Time	Amine 517	Aryl Bromide 517	Intermeidate 517	Spiro 517		Mass Balance	Error		Mass Balance	Error
	0	6.60071	4.24453	0	0				0	170.983	40	0	0		40	1.21748e-06		170.983	9.0172
	30	6.22731	3.88913	0.0984825	0.199443				30	161.311	36.6507	1.02672	1.9564		39.6339	0.366136		171.19	8.81042
	60	5.78334	3.57362	0.203934	0.425224				60	149.81	33.6774	2.1261	4.17116		39.9747	0.0253342		170.747	9.25325
	90	5.4542	3.2172	0.322991	0.664598				90	141.284	30.3185	3.36731	6.51926		40.2051	0.205112		174.096	5.90442
	120	5.06538	2.88876	0.414793	0.848817				120	131.212	27.2233	4.32439	8.32632		39.8741	0.125944		173.166	6.83369
TCM-517	150	4.71686	2.53491	0.515385	1.06154				150	122.184	23.8887	5.3731	10.413		39.6748	0.325182		174.582	5.41761
Reduced	180	4.39728	2.25746	0.606858	1.26958				180	113.906	21.2741	6.32675	12.4538		40.0546	0.0546089		176.374	3.62559
LiHMDS	210	4.07658	1.99613	0.646603	1.46156				210	105.599	18.8113	6.74111	14.3369		39.8893	0.110669		176.428	3.57151
	240	3.80317	1.76093	0.704605	1.59695				240	98.5162	16.5948	7.34581	15.665		39.6056	0.394399		175.868	4.13222
	270	3.52844	1.51891	0.811146	1.76292				270	91.3998	14.3141	8.45654	17.2931		40.0637	0.0637178		177.485	2.51479
	300	3.28498	1.29189	0.855856	1.87688				300	85.0933	12.1747	8.92266	18.4109		39.5082	0.491784		176.582	3.41777
	330	3.05753	1.11212	0.886997	2.06604				330	79.2013	10.4805	9.24732	20.2665		39.9943	0.00568321		178.762	1.23813
	360	2.8656	0.988033	0.891685	2.2108				360	74.2297	9.31112	9.29619	21.6865		40.2938	0.293784		179.568	0.431977
	390	2.66636	0.859665	0.866971	2.30959				390	69.0687	8.10139	9.03854	22.6555		39.7955	0.204545		177.768	2.23216
	420	2.51564	0.697239	0.888037	2.44724				420	65.1645	6.57071	9.25816	24.0058		39.8346	0.165353		179.704	0.296054
	450	2.38261	0.619968	0.860225	2.53301				450	61.7184	5.84251	8.96821	24.8471		39.6579	0.342131		179.043	0.956593
	480	2.24454	0.500643	0.859897	2.57969				480	58.1418	4.718	8.96479	25.305		38.9878	1.01216		177.292	2.70839
	510	2.13722	0.459726	0.827762	2.77555				510	55.3619	4.33241	8.62977	27.2263		40.1885	0.188458		181.527	1.52651
	540	2.03741	0.380786	0.837984	2.84813				540	52.7765	3.58849	8.73633	27.9382		40.2631	0.263065		182.002	2.00218
	570	1.93349	0.330858	0.786631	2.90209				570	50.0846	3.11797	8.20096	28.4676		39.7865	0.213485		180.357	0.356864
	600	1.8457	0.285526	0.742499	2.95582				600	47.8104	2.69077	7.74087	28.9946		39.4262	0.573757		179.271	0.729423
	630	1.73696	0.254024	0.729556	2.99324				630	44.9937	2.3939	7.60593	29.3617		39.3615	0.638504		177.652	2.34774
	660	1.68815	0.210079	0.707134	3.12893				660	43.7295	1.97976	7.37216	30.6927		40.0446	0.0446005		181.244	1.2445
	690	1.61583	0.179109	0.677347	3.1131				690	41.8559	1.68791	7.06163	30.5375		39.287	0.71299		178.129	1.8709
	720	1.56442	0.153041	0.662852	3.22008				720	40.5243	1.44224	6.91051	31.5868		39.9396	0.0604335		180.693	0.692585
	750	1.50907	0.109201	0.65234	3.27953				750	39.0906	1.0291	6.80092	32.17		40	1.0777e-06		181.372	1.37237
	780	1.45551	0.122599	0.599232	3.47663				780	37.703	1.15536	6.24724	34.1034		41.506	1.50605		186.611	6.61124
	810	1.39009	0.0893889	0.577075	3.33992				810	36.0084	0.842391	6.01625	32.7624		39.621	0.378967		179.091	0.9095
	840	1.35185	0.0977011	0.508301	3.30619				840	35.018	0.920725	5.29926	32.4316		38.6515	1.34847		175.343	4.6573
	870	1.31945	0.0717719	0.496956	3.39603				870	34.1786	0.67637	5.18098	33.3128		39.1701	0.8299		177.792	2.20842
	900	1.27591	0.0674157	0.466604	3.4226				900	33.0507	0.635319	4.86455	33.5734		39.0732	0.926751		177.073	2.9267
	930	1.2399	0.0513624	0.471657	3.49577				930	32.118	0.484033	4.91722	34.2912		39.6924	0.307561		179.117	0.882819
	960	1.21141	0	0.431334	3.50869				960	31.3799	0	4.49684	34.4179		38.9147	1.0853		178.045	1.95498
	990	1.16904	0	0.430332	3.53397				990	30.2824	0	4.48639	34.6658		39.1522	0.847775		177.918	2.08151
	1020	1.14865	0	0.406692	3.61326				1020	29.7543	0	4.23994	35.4436		39.6836	0.316435		180.009	0.00863956
	1050	1.11009	0	0.35762	3.48361				1050	28.7553	0	3.72834	34.1719		37.9003	2.09973		172.9	7.10027
	1080	1.10025	0	0.354749	3.68591				1080	28.5005	0	3.6984	36.1563		39.8547	0.145291		180.523	0.522538
	1110	1.07426	0	0.303457	3.62964				1110	27.8274	0	3.16367	35.6044		38.768	1.23198		176.572	3.42783
	1140	1.06348	0	0.311643	3.83381				1140	27.548	0	3.24901	37.6071		40.8561	0.856136		184.475	4.47452
	1170	1.03845	0	0.277796	3.79109				1170	26.8997	0	2.89614	37.1881		40.0842	0.0842185		181.444	1.44429
	1200	1.02923	0	0.274548	3.79836				1200	26.6608	0	2.86228	37.2594		40.1216	0.121634		181.423	1.4228
	1230	1.01313	0	0.244255	3.83848				1230	26.2439	0	2.54646	37.6529		40.1993	0.199348		181.948	1.94835
	1260	0.997678	0	0.234572	3.82449				1260	25.8435	0	2.44551	37.5156		39.9612	0.0388412		180.797	0.797157
	1290	0.978073	0	0.229568	3.87043				1290	25.3357	0	2.39334	37.9663		40.3597	0.359692		181.988	1.9878
	1320	0.97347	0	0.199505	3.87372				1320	25.2165	0	2.07992	37.9986		40.0785	0.0785011		181.371	1.37065
	1350	0.977706	0	0.140237	4.01906				1350	25.3262	0	1.46203	39.4243		40.8863	0.886303		185.947	5.94735
																							Coefficients
																							Amine	19.8965
																							Unknown	2.00723
															Total Error ArBr	1134.2		Total Error Amine	3429.22				ArBr	8.98588
																							Int	13.1932
															ArBr, Int, Spiro			Amine					Spiro	9.68387
															Sum Error	389.407		Sum Error	927.529
		Normalized iCLC Peak Area								Calculated Concentration JD-170													Weights
	Time	Amine	ArBr	Di same	Spiro				Time	Amine JD-170	Aryl Bromide JD-170	Intermeidate JD-170	Spiro JD-170		Mass Balance	Error		Mass Balance	Error				JD-170	2
	0	8.03956	4.64228	0.0114616	0.0198306				0	159.959	41.715	0.151214	0.192037		42.0583	4.11652		161.03	18.9705				JD-173	1
	15	7.52674	4.2472	0.0505052	0.139134				15	149.756	38.1648	0.666323	1.34736		40.1785	0.357047		156.478	23.5224				JD-174	1
	30	7.33671	4.06879	0.132607	0.316013				30	145.975	36.5616	1.7495	3.06023		41.3714	2.74274		161.715	18.2854
	45	6.77448	3.67341	0.206074	0.448817				45	134.788	33.0088	2.71877	4.34629		40.0739	0.147813		157.611	22.3891
	60	6.28626	3.28954	0.302636	0.66078				60	125.074	29.5594	3.99272	6.39891		39.951	0.0979136		158.656	21.3444
JD-170	75	5.82066	2.91658	0.379216	0.815384				75	115.811	26.208	5.00306	7.89608		39.1072	1.78568		157.401	22.5989
Standard	90	5.68537	2.72806	0.452986	1.03729				90	113.119	24.514	5.97631	10.045		40.5353	1.07065		165.252	14.7484
Conditions	105	5.12286	2.36351	0.524647	1.22265				105	101.927	21.2383	6.92175	11.84		40	1.68316e-05		163.13	16.8697
	120	4.90045	2.15533	0.595021	1.49765				120	97.5017	19.3676	7.8502	14.5031		41.7208	3.44163		171.214	8.78566
	135	4.41268	1.81845	0.615672	1.55758				135	87.7968	16.3404	8.12266	15.0834		39.5465	0.907079		164.376	15.6241
	150	4.12476	1.62111	0.636115	1.70755				150	82.0682	14.5671	8.39236	16.5357		39.4951	1.00982		164.996	15.0045
	165	3.87165	1.44588	0.671372	1.86511				165	77.0322	12.9925	8.85751	18.0615		39.9115	0.176958		166.993	13.0068
	180	3.70346	1.28087	0.713493	2.01309				180	73.6859	11.5098	9.41323	19.4945		40.4175	0.835093		170.49	9.50958
	195	3.54648	1.17545	0.710942	2.11727				195	70.5625	10.5625	9.37957	20.5034		40.4454	0.890776		171.335	8.66494
	210	3.33874	1.0517	0.717988	2.23739				210	66.4292	9.45045	9.47252	21.6666		40.5896	1.1792		172.041	7.95924
	225	3.15798	0.934565	0.713006	2.29139				225	62.8327	8.39789	9.4068	22.1895		39.9942	0.0115314		170.404	9.59555
	240	3.08604	0.851631	0.744818	2.46533				240	61.4013	7.65266	9.82649	23.8739		41.3531	2.70613		176.55	3.45013
	255	2.87881	0.748685	0.726698	2.48698				255	57.2783	6.7276	9.58744	24.0836		40.3986	0.797256		172.788	7.21249
	270	2.74481	0.686111	0.659332	2.54502				270	54.612	6.16532	8.69867	24.6456		39.5096	0.980749		170.592	9.40814
	285	2.65079	0.618772	0.670866	2.64273				285	52.7413	5.56022	8.85083	25.5919		40.0029	0.00588152		172.811	7.18945
	300	2.54003	0.547904	0.700962	2.75651				300	50.5376	4.9234	9.2479	26.6937		40.865	1.73004		175.808	4.19173
	315	2.47226	0.502008	0.673372	2.82005				315	49.1892	4.51098	8.8839	27.3091		40.7039	1.40786		176.193	3.80682
	330	2.35387	0.438229	0.647533	2.86241				330	46.8337	3.93787	8.543	27.7192		40.2001	0.400119		174.796	5.20361
	345	2.26589	0.399045	0.65915	2.95797				345	45.0833	3.58577	8.69626	28.6446		40.9266	1.85324		177.054	2.94584
	360	2.22463	0.364196	0.620214	3.02615				360	44.2623	3.27262	8.18257	29.3049		40.7601	1.52012		177.847	2.15305
	375	2.17934	0.33469	0.5908	3.12307				375	43.3611	3.00749	7.79451	30.2434		41.0454	2.09074		179.924	0.0763837
	390	2.08878	0.298381	0.599096	3.16308				390	41.5593	2.68122	7.90396	30.6309		41.2161	2.43214		179.891	0.109191
	405	2.04042	0.271434	0.600395	3.30801				405	40.5971	2.43908	7.9211	32.0343		42.3945	4.78902		184.577	4.57666
	420	1.97832	0.244626	0.533353	3.29411				420	39.3616	2.19818	7.03661	31.8998		41.1345	2.26909		181.034	1.03382
	435	1.91864	0.223602	0.513206	3.34706				435	38.1742	2.00926	6.77081	32.4125		41.1926	2.38511		181.366	1.3657
	450	1.83018	0.192162	0.475873	3.34635				450	36.4141	1.72675	6.27827	32.4056		40.4107	0.821321		178.593	1.40675
	465	1.74764	0.171516	0.463685	3.3844				465	34.7718	1.54122	6.11746	32.7741		40.4328	0.865635		178.103	1.89675
	495	1.77084	0.156658	0.44178	3.76012				495	35.2334	1.40771	5.82847	36.4126		43.6487	7.29747		192.541	12.5406
	525	1.7211	0.106968	0.393922	3.97859				525	34.2439	0.961202	5.19708	38.5281		44.6864	9.37279		198.75	18.7505
	555	1.58958	0.101235	0.260321	3.83152				555	31.6271	0.909685	3.43446	37.104		41.4481	2.89625		186.912	6.91198
	585	1.49092	0.0796791	0.301977	3.81654				585	29.6641	0.715988	3.98402	36.9588		41.6589	3.31771		185.468	5.46751
	615	1.44957	0.0645601	0.236483	3.96352				615	28.8413	0.58013	3.11995	38.3822		42.0823	4.16465		188.61	8.61016
	645	1.41569	0.0597577	0.229011	4.1626				645	28.1673	0.536976	3.02137	40.3101		43.8684	7.73687		195.45	15.4504
	675	1.3411	0.0568448	0.153127	4.15037				675	26.6832	0.510801	2.02023	40.1917		42.7227	5.44543		191.49	11.4904
	705	1.31879	0.043817	0.155231	4.25509				705	26.2393	0.393734	2.04799	41.2057		43.6475	7.29493		195.158	15.1583
	735	1.24765	0.0392879	0.0813737	4.33367				735	24.8237	0.353036	1.07357	41.9667		43.3933	6.78657		194.838	14.8376
	765	1.24445	0.0260073	0.0790809	4.38465				765	24.7602	0.233699	1.04333	42.4604		43.7374	7.47479		196.688	16.6884
	795	1.18557	0.0371298	0.0165595	4.4372				795	23.5886	0.333644	0.218473	42.9693		43.5214	7.04281		195.903	15.9027
	825	1.19184	0.0277235	0.0112761	4.60761				825	23.7135	0.24912	0.148767	44.6195		45.0174	10.0347		202.489	22.4889
	855	1.17373	0.0206746	0.00991356	4.61739				855	23.353	0.185779	0.130791	44.7142		45.0308	10.0616		202.472	22.4716
	885	1.04631	0.0076564	0.0825635	4.3764				885	20.8179	0.0687995	1.08927	42.3805		43.5386	7.07715		192.518	12.5185
	915	1.05874	0.00878579	0.0580831	4.40967				915	21.0653	0.0789481	0.766299	42.7027		43.5479	7.09586		193.409	13.4086
	945	1.00622	-0.00942148	0.128726	4.40651				945	20.0202	-0.0846603	1.6983	42.6721		44.2857	8.57142		194.105	14.1051
	975	1.01295	0.00972502	0.0322332	4.60288				975	20.154	0.0873879	0.425258	44.5737		45.0864	10.1728		199.3	19.2995
	1005	0.942648	-0.00359129	0.0669756	4.04211				1005	18.7554	-0.0322709	0.88362	39.1433		39.9946	0.0107804		177.096	2.90435
	1035	0.914637	0.00557483	0.102147	4.30187				1035	18.1981	0.0500948	1.34764	41.6588		43.0565	6.11305		187.529	7.5285
	1065	0.904467	-0.019988	-0.000772938	3.82888				1065	17.9957	-0.17961	-0.0101975	37.0784		36.8886	6.22278		166.289	13.711
	1095	0.891293	0.00578957	0.0739636	4.45335				1095	17.7336	0.0520244	0.975812	43.1257		44.1535	8.30707		192.188	12.188
	1125	0.888472	-0.00384335	0.0724445	4.47044				1125	17.6775	-0.0345359	0.955771	43.2911		44.2124	8.42473		192.754	12.7535
	1155	0.883644	0.00578866	0.0772486	4.54737				1155	17.5814	0.0520163	1.01915	44.0361		45.1073	10.2146		195.764	15.7643
	1185	0.892902	-0.00394715	0.0717703	4.59075				1185	17.7656	-0.0354686	0.946876	44.4562		45.3676	10.7352		197.484	17.4842
	1215	0.831485	0.00711829	0.0613608	4.5783				1215	16.5436	0.0639641	0.809542	44.3357		45.2092	10.4183		195.505	15.5054
	1245	0.854777	0.00172387	0.0559992	4.66682				1245	17.0071	0.0154905	0.738806	45.1929		45.9472	11.8944		199.256	19.2563
	1275	0.846502	0.00356766	0.0515463	4.79197				1275	16.8424	0.0320586	0.680058	46.4048		47.1169	14.2339		203.822	23.8218
	1305	0.842647	0.00445918	0.0512792	4.74495				1305	16.7657	0.0400697	0.676534	45.9495		46.6661	13.3322		201.917	21.9167
	1335	0.807094	0.0112722	0.0294495	4.71735				1335	16.0583	0.101291	0.388532	45.6822		46.1721	12.3441		199.564	19.5643
	1365	0.111832	0.165989	0.353306	6.51739				1365	2.22507	1.49156	4.66122	63.1136		69.2664	58.5328		264.002	84.002
	1395	0.431126	-0.0284372	-0.00705288	1.5357				1395	8.57789	-0.255533	-0.0930498	14.8715		14.5229	50.9541		67.8779	112.122
															ArBr, Int, Spiro			Amine
															Sum Error	127.712		Sum Error	851.635
		Normalized iCLC Peak Area								Calculated Concentration JD-173
	Time	Amine	ArBr	Di same	Spiro				Time	Amine JD-173	Aryl Bromide JD-173	Intermeidate JD-173	Spiro JD-173		Mass Balance	Error		Mass Balance	Error
	0	5.78756	3.41944	0.0313976	0.0634956				0	115.152	30.7267	0.414234	0.614883		31.7558	1.75579		118.44	16.5599
	15	5.24871	3.03803	0.118026	0.242968				15	104.431	27.2993	1.55714	2.35287		31.2094	1.20936		116.957	18.0433
	30	4.8855	2.74442	0.213006	0.453291				30	97.2043	24.661	2.81022	4.38961		31.8608	1.86083		120.383	14.6168
	45	4.43015	2.36813	0.293902	0.642819				45	88.1445	21.2798	3.8775	6.22497		31.3822	1.38225		120.799	14.2006
	60	3.97905	2.00362	0.389223	0.894975				60	79.1692	18.0043	5.13508	8.66682		31.8062	1.80622		124.107	10.8934
JD-173	75	3.44251	1.62738	0.427618	1.09387				75	68.4937	14.6235	5.64163	10.5929		30.858	0.857967		122.148	12.8515
Same	90	3.04246	1.31686	0.488447	1.27345				90	60.5342	11.8331	6.44416	12.3319		30.6092	0.609213		122.75	12.2499
Excess	105	2.68267	1.05797	0.485411	1.35447				105	53.3757	9.50678	6.40411	13.1165		29.0274	0.972596		118.65	16.35
	120	2.35874	0.870506	0.4902	1.5				120	46.9306	7.82226	6.46728	14.5258		28.8153	1.18467		117.968	17.0316
	135	2.24061	0.777268	0.491053	1.66757				135	44.5803	6.98444	6.47854	16.1485		29.6115	0.388512		122.131	12.8686
	150	1.99765	0.62712	0.480136	1.72096				150	39.7462	5.63523	6.33451	16.6655		28.6353	1.36472		119.077	15.9226
	165	1.88021	0.538949	0.47319	1.78678				165	37.4096	4.84294	6.24287	17.3029		28.3887	1.61128		119.107	15.893
	180	1.69844	0.468146	0.436832	1.86082				180	33.7929	4.20671	5.76319	18.02		27.9899	2.01015		117.399	17.6009
	195	1.68083	0.417642	0.428907	1.97588				195	33.4427	3.75288	5.65863	19.1342		28.5457	1.45429		121.297	13.7033
	210	1.50274	0.346807	0.426744	1.93898				210	29.8993	3.11637	5.63009	18.7769		27.5233	2.47667		116.267	18.7331
	225	1.41067	0.293688	0.392378	1.96979				225	28.0673	2.63905	5.17671	19.0752		26.8909	3.10906		114.721	20.2785
	240	1.35779	0.262104	0.385894	2.08286				240	27.0153	2.35524	5.09115	20.1701		27.6165	2.38348		117.878	17.1219
	255	1.29556	0.224958	0.363638	2.1638				255	25.7771	2.02145	4.79752	20.954		27.7729	2.22705		119.188	15.812
	270	1.21483	0.209013	0.365459	2.13232				270	24.1708	1.87817	4.82155	20.6491		27.3488	2.65119		116.41	18.5897
	285	1.15505	0.179078	0.35096	2.1241				285	22.9814	1.60917	4.63027	20.5695		26.809	3.19103		114.52	20.4799
	300	1.10874	0.155876	0.328712	2.17965				300	22.0601	1.40068	4.33675	21.1075		26.8449	3.15509		115.163	19.8365
	315	1.0879	0.134704	0.287993	2.19277				315	21.6454	1.21043	3.79953	21.2345		26.2445	3.75551		114.183	20.8175
	330	0.996096	0.110529	0.268284	2.22457				330	19.8188	0.9932	3.53951	21.5424		26.0751	3.92487		113.068	21.9325
	345	0.987099	0.101011	0.284056	2.24775				345	19.6398	0.907673	3.7476	21.767		26.4222	3.57776		114.203	20.7971
	360	0.971459	0.112704	0.228385	2.33104				360	19.3286	1.01275	3.01311	22.5735		26.5994	3.40061		115.649	19.351
	375	0.93492	0.0801155	0.242104	2.30484				375	18.6016	0.719908	3.19411	22.3197		26.2338	3.76624		114.269	20.7312
	390	0.866155	0.0725085	0.208201	2.25571				390	17.2334	0.651553	2.74683	21.844		25.2424	4.75761		110.103	24.8969
	405	0.828479	0.072312	0.227369	2.3013				405	16.4838	0.649787	2.99971	22.2855		25.935	4.06499		111.625	23.3747
	420	0.790239	0.0383828	0.19724	2.343				420	15.723	0.344903	2.60221	22.6894		25.6365	4.36352		111.685	23.3152
	435	0.753909	0.0445751	0.127999	2.3345				435	15.0001	0.400546	1.68871	22.607		24.6962	5.30376		108.806	26.1945
	450	0.772116	0.0439707	0.210006	2.35855				450	15.3624	0.395116	2.77064	22.8399		26.0057	3.99433		112.263	22.7366
	465	0.7956	0.0258294	0.221263	2.42893				465	15.8296	0.2321	2.91915	23.5214		26.6727	3.32731		115.754	19.2463
	495	0.669831	0.014421	0.145875	2.4606				495	13.3273	0.129585	1.92455	23.8282		25.8823	4.11769		112.489	22.5109
	525	0.641829	0.0358533	0.106009	2.50838				525	12.7701	0.322174	1.3986	24.2908		26.0116	3.98841		112.731	22.2694
	555	0.62779	0.0146968	0.138298	2.47644				555	12.4908	0.132064	1.82459	23.9815		25.9382	4.06182		112.066	22.9339
	585	0.635698	0.000653621	0.132209	2.69834				585	12.6482	0.00587336	1.74425	26.1304		27.8805	2.11953		120.658	14.3419
	615	0.558846	0.00750943	0.0599503	2.54599				615	11.1191	0.0674788	0.790933	24.6551		25.5135	4.48651		111.321	23.6788
	645	0.553619	0.00621426	0.0969	2.7511				645	11.0151	0.0558406	1.27842	26.6413		27.9756	2.02444		120.137	14.8629
	675	0.523145	-8.50209e-05	0.0781952	2.61003				675	10.4087	-0.000763988	1.03164	25.2752		26.3061	3.6939		113.573	21.4271
	705	0.452337	-0.00279567	0.0725469	2.58525				705	8.99991	-0.0251215	0.957122	25.0352		25.9672	4.0328		111.055	23.9451
	735	0.473225	0.0157458	0.0479904	2.68793				735	9.4155	0.14149	0.633144	26.0295		26.8042	3.19583		114.8	20.2001
	765	0.441815	0.00515038	0.0398049	2.6725				765	8.79057	0.0462807	0.525152	25.8802		26.4516	3.5484		113.362	21.6385
	795	0.488426	0.0175994	0.0188028	2.73496				795	9.71795	0.158146	0.248068	26.485		26.8912	3.10875		116.154	18.8458
	825	0.447785	0.00246724	0.0107917	2.72012				825	8.90935	0.0221703	0.142376	26.3413		26.5059	3.49414		114.559	20.4406
	855	0.450663	0.0108776	-0.0258443	2.71601				855	8.96661	0.0977451	-0.340968	26.3015		26.0582	3.94177		113.49	21.5095
															ArBr, Int, Spiro			Amine
															Sum Error	617.081		Sum Error	1650.06
		Normalized iCLC Peak Area								Calculated Concentration JD-174
	Time	amine	ArBr	DiSame	Spiro				Time	Amine JD-174	Aryl Bromide JD-174	Intermeidate JD-174	Spiro JD-174		Mass Balance	Error		Mass Balance	Error
	0	7.39555	4.38772	0.00434933	1.94888				0	147.145	39.4275	0.0573813	18.8728		58.3577	1.64233		222.751	42.7512
	15	6.68926	3.84216	-0.0106508	1.92852				15	133.093	34.5252	-0.140518	18.6755		53.0602	6.93981		207.514	27.5137
	30	6.37696	3.6224	0.0138165	2.1114				30	126.879	32.5505	0.182283	20.4465		53.1793	6.82072		209.03	29.0298
	45	5.97031	3.32135	0.0561364	2.24713				45	118.788	29.8452	0.740616	21.7609		52.3467	7.65325		207.313	27.3129
	60	5.70629	3.04527	0.165839	2.45238				60	113.535	27.3644	2.18794	23.7486		53.3009	6.69908		212.905	32.9053
JD-174	75	5.46443	2.77981	0.247768	2.65934				75	108.723	24.9791	3.26884	25.7527		54.0007	5.99934		218.272	38.2716
Product	90	4.99616	2.43691	0.332761	2.72718				90	99.4059	21.8978	4.39016	26.4097		52.6976	7.30241		213.825	33.8249
Inhibition	105	4.70998	2.25533	0.343576	2.83623				105	93.7121	20.2661	4.53285	27.4657		52.2647	7.73533		212.641	32.6406
	120	4.35479	1.98592	0.385299	2.89124				120	86.6451	17.8452	5.08331	27.9984		50.9269	9.07307		208.805	28.8053
	135	4.1771	1.81906	0.439839	2.98509				135	83.1096	16.3459	5.80286	28.9073		51.056	8.94398		210.344	30.3445
	150	3.89765	1.67999	0.416375	3.01768				150	77.5495	15.0962	5.49329	29.2229		49.8124	10.1876		205.428	25.4276
	165	3.64247	1.50707	0.446747	3.07917				165	72.4723	13.5423	5.89401	29.8183		49.2547	10.7453		203.534	23.5336
	180	3.66471	1.40372	0.502214	3.18539				180	72.9148	12.6137	6.62579	30.8469		50.0864	9.91359		209.554	29.5541
	195	3.48021	1.36582	0.43701	3.34955				195	69.244	12.2731	5.76554	32.4366		50.4753	9.52474		210.521	30.5215
	210	3.38129	1.28274	0.393226	3.44492				210	67.2758	11.5265	5.18789	33.3602		50.0746	9.92541		211.092	31.0924
	225	3.22604	1.14456	0.500407	3.51524				225	64.1868	10.2849	6.60194	34.0411		50.9279	9.07208		213.555	33.5551
	240	3.13146	1.0845	0.482108	3.63213				240	62.305	9.74515	6.36052	35.1731		51.2788	8.7212		215.719	35.7185
	255	2.95975	1.01291	0.311005	3.58231				255	58.8886	9.10188	4.10314	34.6906		47.8956	12.1044		205.857	25.8573
	270	2.78169	0.881226	0.443175	3.64361				270	55.3457	7.9186	5.84688	35.2842		49.0497	10.9503		208.176	28.1763
	285	2.64609	0.8031	0.424513	3.65894				285	52.6479	7.21656	5.60067	35.4327		48.2499	11.7501		205.58	25.58
	300	2.39246	0.622893	0.507853	3.52328				300	47.6015	5.59725	6.70019	34.119		46.4164	13.5836		197.478	17.4778
	315	2.35155	0.566974	0.525434	3.66096				315	46.7877	5.09476	6.93213	35.4523		47.4792	12.5208		202.461	22.461
	330	2.34469	0.485421	0.548519	3.8272				330	46.651	4.36194	7.23669	37.0621		48.6607	11.3393		209.373	29.3729
	345	2.27689	0.522505	0.510851	3.97085				345	45.302	4.69517	6.73974	38.4532		49.8881	10.1119		212.594	32.5941
	360	2.19535	0.4361	0.550816	4.06066				360	43.6798	3.91875	7.267	39.3229		50.5086	9.49135		215.505	35.5054
	375	2.01033	0.382508	0.489249	3.9279				375	39.9984	3.43718	6.45474	38.0372		47.9292	12.0708		205.057	25.0569
	390	1.96179	0.333761	0.513614	3.98289				390	39.0327	2.99913	6.77618	38.5698		48.3451	11.6549		206.864	26.8642
	405	1.83251	0.289747	0.491087	3.99657				405	36.4604	2.60363	6.47899	38.7023		47.7849	12.2151		204.228	24.2275
	420	1.80118	0.232614	0.439031	3.82525				420	35.8372	2.09024	5.7922	37.0432		44.9256	15.0744		195.594	15.5944
	435	1.73127	0.238433	0.459942	4.14224				435	34.4462	2.14253	6.06809	40.113		48.3236	11.6764		207.034	27.0343
	450	1.67447	0.219885	0.459834	4.25682				450	33.316	1.97586	6.06665	41.2225		49.265	10.735		210.339	30.3394
	465	1.56945	0.171101	0.399114	3.98238				465	31.2266	1.5375	5.26557	38.5648		45.3679	14.6321		196.017	16.0171
	495	1.48632	0.110369	0.429021	4.32966				495	29.5725	0.99176	5.66014	41.9278		48.5797	11.4203		208.604	28.6041
	525	1.40336	0.100571	0.369168	4.45573				525	27.9218	0.903723	4.87048	43.1487		48.9229	11.0771		210.258	30.2577
	555	1.35392	0.069018	0.33648	4.63518				555	26.9382	0.620187	4.43923	44.8865		49.9459	10.0541		215.363	35.3626
	585	1.22704	0.019209	0.329533	4.60721				585	24.4138	0.17261	4.34757	44.6156		49.1358	10.8642		211.571	31.5714
	615	1.16428	0.011808	0.293646	4.59204				615	23.1651	0.106106	3.87412	44.4688		48.449	11.551		208.788	28.7884
	645	1.09393	-0.0158352	0.268541	4.61993				645	21.7654	-0.142293	3.54291	44.7388		48.1394	11.8606		207.807	27.8066
	675	1.01283	-0.0311209	0.210611	4.72958				675	20.1518	-0.279649	2.77862	45.8006		48.2996	11.7004		208.912	28.9116
	705	0.970978	-0.036939	0.199904	4.71835				705	19.3191	-0.331929	2.63737	45.6919		47.9973	12.0027		207.361	27.3614
	735	0.931544	-0.0499467	0.167237	4.87726				735	18.5344	-0.448815	2.20639	47.2308		48.9884	11.0116		211.87	31.8703
	765	0.868112	-0.0646418	0.139377	4.82201				765	17.2724	-0.580864	1.83882	46.6958		47.9537	12.0463		207.733	27.7331
	795	0.816429	-0.0488774	0.145512	4.69446				795	16.2441	-0.439206	1.91976	45.4605		46.9411	13.0589		201.926	21.9257
	825	0.819852	-0.0169732	0.0258835	4.90425				825	16.3122	-0.152519	0.341485	47.4922		47.6811	12.3189		206.964	26.9638
	855	0.766391	-0.0611394	0.0883726	4.9863				855	15.2485	-0.549392	1.16591	48.2867		48.9032	11.0968		210.727	30.7271
	885	0.738154	-0.0545444	0.0755524	4.92199				885	14.6867	-0.49013	0.996774	47.6639		48.1705	11.8295		207.336	27.3358
	915	0.690812	-0.058956	0.0464459	4.96252				915	13.7447	-0.529772	0.612767	48.0565		48.1395	11.8605		207.196	27.1961
	945	0.691788	-0.0643462	0.0655079	4.90821				945	13.7641	-0.578208	0.864256	47.5305		47.8166	12.1834		205.615	25.6147
	975	0.665876	-0.0747371	0.0686061	5.338				975	13.2486	-0.671579	0.905131	51.6926		51.9261	8.0739		221.829	41.829
	1005	0.632854	-0.0547079	0.0217905	4.83033				1005	12.5916	-0.491599	0.287485	46.7763		46.5722	13.4278		200.272	20.2718
	1035	0.597467	-0.0726556	0.0448947	4.91264				1035	11.8875	-0.652875	0.592302	47.5734		47.5128	12.4872		203.366	23.3657
	1065	0.604264	-0.0662197	0.0200651	5.14963				1065	12.0227	-0.595043	0.264721	49.8683		49.538	10.462		212.026	32.0256
	1095	0.587469	-0.0809057	0.0399126	5.08653				1095	11.6886	-0.727009	0.526572	49.2573		49.0569	10.9431		209.771	29.771
	1125	0.617546	-0.0849672	0.0343828	5.09209				1125	12.287	-0.763505	0.453618	49.3112		49.0013	10.9987		210.439	30.439
	1155	0.561222	-0.0725744	0.0174074	5.23937				1155	11.1663	-0.652145	0.229658	50.7374		50.3149	9.68509		214.575	34.5752
	1185	0.541756	-0.0792355	0.032497	5.12618				1185	10.779	-0.712001	0.428738	49.6413		49.3581	10.6419		210.202	30.2018
	1215	0.513764	-0.0720562	-0.00814937	4.68647				1215	10.2221	-0.647489	-0.107516	45.3832		44.6282	15.3718		191.54	11.54
	1245	0.519673	-0.0622805	0.0210454	4.96064				1245	10.3397	-0.559645	0.277655	48.0383		47.7563	12.2437		203.048	23.048

## Sheet: TCM 513
			TCM 513- Standard conditions
																							Coefficients
																							Amine	25.9037
																							Unknown	2.00723
																							ArBr	9.42389
																							Int	10.4254
														ArBr, Int, Spiro			Amine						Spiro	9.80933
														Sum Error	20.5307		Sum Error	135.19
	Normalized iCLC Peak Area								Calculated Concentration 513														Weights
Time	Amine 1.810 minutes	ArBr	Intermeidate Peak at 6.504 minutes	Spiro Peak at 6.988 minutes				Time	Amine 513	Aryl Bromide 513	Intermeidate 513	Spiro 513		Mass Balance	Error		Mass Balance	Error					513	1
0	6.60071	4.24453	0	0				0	170.983	40	0	0		40	1.21748e-06		170.983	9.0172					511	1
30	6.22731	3.88913	0.0984825	0.199443				30	161.311	36.6507	1.02672	1.9564		39.6339	0.366136		171.19	8.81042					515	1
60	5.78334	3.57362	0.203934	0.425224				60	149.81	33.6774	2.1261	4.17116		39.9747	0.0253342		170.747	9.25325					516	1
90	5.4542	3.2172	0.322991	0.664598				90	141.284	30.3185	3.36731	6.51926		40.2051	0.205112		174.096	5.90442					517	1
120	5.06538	2.88876	0.414793	0.848817				120	131.212	27.2233	4.32439	8.32632		39.8741	0.125944		173.166	6.83369					524	1
150	4.71686	2.53491	0.515385	1.06154				150	122.184	23.8887	5.3731	10.413		39.6748	0.325182		174.582	5.41761
180	4.39728	2.25746	0.606858	1.26958				180	113.906	21.2741	6.32675	12.4538		40.0546	0.0546089		176.374	3.62559
210	4.07658	1.99613	0.646603	1.46156				210	105.599	18.8113	6.74111	14.3369		39.8893	0.110669		176.428	3.57151
240	3.80317	1.76093	0.704605	1.59695				240	98.5162	16.5948	7.34581	15.665		39.6056	0.394399		175.868	4.13222
270	3.52844	1.51891	0.811146	1.76292				270	91.3998	14.3141	8.45654	17.2931		40.0637	0.0637178		177.485	2.51479
300	3.28498	1.29189	0.855856	1.87688				300	85.0933	12.1747	8.92266	18.4109		39.5082	0.491784		176.582	3.41777
330	3.05753	1.11212	0.886997	2.06604				330	79.2013	10.4805	9.24732	20.2665		39.9943	0.00568321		178.762	1.23813
360	2.8656	0.988033	0.891685	2.2108				360	74.2297	9.31112	9.29619	21.6865		40.2938	0.293784		179.568	0.431977
390	2.66636	0.859665	0.866971	2.30959				390	69.0687	8.10139	9.03854	22.6555		39.7955	0.204545		177.768	2.23216
420	2.51564	0.697239	0.888037	2.44724				420	65.1645	6.57071	9.25816	24.0058		39.8346	0.165353		179.704	0.296054
450	2.38261	0.619968	0.860225	2.53301				450	61.7184	5.84251	8.96821	24.8471		39.6579	0.342131		179.043	0.956593
480	2.24454	0.500643	0.859897	2.57969				480	58.1418	4.718	8.96479	25.305		38.9878	1.01216		177.292	2.70839
510	2.13722	0.459726	0.827762	2.77555				510	55.3619	4.33241	8.62977	27.2263		40.1885	0.188458		181.527	1.52651
540	2.03741	0.380786	0.837984	2.84813				540	52.7765	3.58849	8.73633	27.9382		40.2631	0.263065		182.002	2.00218
570	1.93349	0.330858	0.786631	2.90209				570	50.0846	3.11797	8.20096	28.4676		39.7865	0.213485		180.357	0.356864
600	1.8457	0.285526	0.742499	2.95582				600	47.8104	2.69077	7.74087	28.9946		39.4262	0.573757		179.271	0.729423
630	1.73696	0.254024	0.729556	2.99324				630	44.9937	2.3939	7.60593	29.3617		39.3615	0.638504		177.652	2.34774
660	1.68815	0.210079	0.707134	3.12893				660	43.7295	1.97976	7.37216	30.6927		40.0446	0.0446005		181.244	1.2445
690	1.61583	0.179109	0.677347	3.1131				690	41.8559	1.68791	7.06163	30.5375		39.287	0.71299		178.129	1.8709
720	1.56442	0.153041	0.662852	3.22008				720	40.5243	1.44224	6.91051	31.5868		39.9396	0.0604335		180.693	0.692585
750	1.50907	0.109201	0.65234	3.27953				750	39.0906	1.0291	6.80092	32.17		40	1.0777e-06		181.372	1.37237
780	1.45551	0.122599	0.599232	3.47663				780	37.703	1.15536	6.24724	34.1034		41.506	1.50605		186.611	6.61124
810	1.39009	0.0893889	0.577075	3.33992				810	36.0084	0.842391	6.01625	32.7624		39.621	0.378967		179.091	0.9095
840	1.35185	0.0977011	0.508301	3.30619				840	35.018	0.920725	5.29926	32.4316		38.6515	1.34847		175.343	4.6573
870	1.31945	0.0717719	0.496956	3.39603				870	34.1786	0.67637	5.18098	33.3128		39.1701	0.8299		177.792	2.20842
900	1.27591	0.0674157	0.466604	3.4226				900	33.0507	0.635319	4.86455	33.5734		39.0732	0.926751		177.073	2.9267
930	1.2399	0.0513624	0.471657	3.49577				930	32.118	0.484033	4.91722	34.2912		39.6924	0.307561		179.117	0.882819
960	1.21141	0	0.431334	3.50869				960	31.3799	0	4.49684	34.4179		38.9147	1.0853		178.045	1.95498
990	1.16904	0	0.430332	3.53397				990	30.2824	0	4.48639	34.6658		39.1522	0.847775		177.918	2.08151
1020	1.14865	0	0.406692	3.61326				1020	29.7543	0	4.23994	35.4436		39.6836	0.316435		180.009	0.00863956
1050	1.11009	0	0.35762	3.48361				1050	28.7553	0	3.72834	34.1719		37.9003	2.09973		172.9	7.10027
1080	1.10025	0	0.354749	3.68591				1080	28.5005	0	3.6984	36.1563		39.8547	0.145291		180.523	0.522538
1110	1.07426	0	0.303457	3.62964				1110	27.8274	0	3.16367	35.6044		38.768	1.23198		176.572	3.42783
1140	1.06348	0	0.311643	3.83381				1140	27.548	0	3.24901	37.6071		40.8561	0.856136		184.475	4.47452
1170	1.03845	0	0.277796	3.79109				1170	26.8997	0	2.89614	37.1881		40.0842	0.0842185		181.444	1.44429
1200	1.02923	0	0.274548	3.79836				1200	26.6608	0	2.86228	37.2594		40.1216	0.121634		181.423	1.4228
1230	1.01313	0	0.244255	3.83848				1230	26.2439	0	2.54646	37.6529		40.1993	0.199348		181.948	1.94835
1260	0.997678	0	0.234572	3.82449				1260	25.8435	0	2.44551	37.5156		39.9612	0.0388412		180.797	0.797157
1290	0.978073	0	0.229568	3.87043				1290	25.3357	0	2.39334	37.9663		40.3597	0.359692		181.988	1.9878
1320	0.97347	0	0.199505	3.87372				1320	25.2165	0	2.07992	37.9986		40.0785	0.0785011		181.371	1.37065
1350	0.977706	0	0.140237	4.01906				1350	25.3262	0	1.46203	39.4243		40.8863	0.886303		185.947	5.94735

## Sheet: TCM 515
			TCM 515- reduced ArBr
																							Coefficients
																							Amine	25.9037
																							Unknown	2.00723
																							ArBr	9.42389
																							Int	10.4254
														ArBr, Int, Spiro			Amine						Spiro	9.80933
														Sum Error	99.183		Sum Error	687.119
	Normalized iCLC Peak Area								Calculated Concentration 515														Weights
Time	Amine 1.810 minutes	ArBr	Intermeidate Peak at 6.504 minutes	Spiro Peak at 6.988 minutes				Time	Amine 515	Aryl Bromide 515	Intermeidate 515	Spiro 515		Mass Balance	Error		Mass Balance	Error					513	1
0	6.75782	2.1765	0	0				0	175.053	20.5111	0	0		20.5111	0.511075		175.053	4.94743					511	1
30	6.68852	2.0031	0	0.162162				30	173.258	18.877	0	1.5907		20.4677	0.467717		179.62	0.379611					515	1
60	6.38877	1.77797	0.130013	0.276066				60	165.493	16.7554	1.35544	2.70802		20.8188	0.818815		179.036	0.964174					516	1
90	6.07937	1.55684	0.171171	0.400686				90	157.478	14.6715	1.78453	3.93047		20.3865	0.386516		176.769	3.23098					517	1
120	5.98854	1.42813	0.219577	0.52381				120	155.125	13.4585	2.28918	5.13822		20.886	0.885951		180.257	0.256528					524	1
150	5.70427	1.28644	0.255339	0.626741				150	147.762	12.1233	2.66202	6.14791		20.9332	0.933235		177.677	2.32256
180	5.68866	1.15423	0.312165	0.730722				180	147.357	10.8773	3.25445	7.16789		21.2997	1.29965		182.538	2.53784
210	5.69082	1.07207	0.335141	0.855482				210	147.413	10.103	3.49399	8.39171		21.9887	1.98873		187.968	7.96809
240	5.46771	0.983554	0.328119	0.810269				240	141.634	9.26891	3.42078	7.94819		20.6379	0.637878		180.268	0.268276
270	5.30178	0.858234	0.349321	0.901952				270	137.336	8.08791	3.64182	8.84755		20.5773	0.577276		180.01	0.00965992
300	5.28032	0.799406	0.350721	0.927905				300	136.78	7.53352	3.65641	9.10213		20.2921	0.292061		180.501	0.501258
330	5.39597	0.780313	0.38255	1.05145				330	139.776	7.35359	3.98825	10.3141		21.6559	1.6559		189.008	9.00845
360	5.34061	0.714159	0.423865	1.18655				360	138.341	6.73015	4.41897	11.6393		22.7884	2.78842		193.737	13.7366
390	5.37369	0.672811	0.408881	1.2677				390	139.199	6.3405	4.26276	12.4353		23.0386	3.03855		197.465	17.4652
420	5.54323	0.659537	0.445187	1.30125				420	143.59	6.2154	4.64126	12.7644		23.621	3.62104		203.93	23.9301
450	5.57808	0.592694	0.453881	1.38584				450	144.493	5.58549	4.7319	13.5942		23.9116	3.9116		208.334	28.3337
480	5.50498	0.557271	0.458665	1.43526				480	142.599	5.25166	4.78178	14.0789		24.1124	4.11237		208.479	28.4787
510	5.0072	0.451969	0.381364	1.36936				510	129.705	4.25931	3.97588	13.4325		21.6677	1.66766		191.387	11.3868
540	5.20648	0.431741	0.442548	1.59784				540	134.867	4.06868	4.61375	15.6737		24.3562	4.35616		206.79	26.7897
570	5.28757	0.387291	0.455009	1.53942				570	136.968	3.64979	4.74366	15.1007		23.4942	3.49418		206.858	26.8579
600	5.43687	0.398297	0.460421	1.68236				600	140.835	3.7535	4.80008	16.5029		25.0565	5.05646		216.447	36.4468
630	5.41723	0.360759	0.477605	1.64411				630	140.326	3.39976	4.97923	16.1276		24.5066	4.5066		214.795	34.7954
660	5.28545	0.321715	0.450306	1.68582				660	136.913	3.0318	4.69463	16.5368		24.2632	4.26322		212.449	32.449
690	5.28094	0.306974	0.451866	1.70727				690	136.796	2.89289	4.7109	16.7472		24.351	4.35096		213.206	33.2065
720	5.19373	0.261619	0.448042	1.72376				720	134.537	2.46547	4.67102	16.9089		24.0454	4.04542		211.515	31.5147
750	4.5675	0.246182	0.375076	1.57605				750	118.315	2.31999	3.91033	15.46		21.6904	1.69036		187.976	7.97601
780	4.86736	0.215599	0.375062	1.60606				780	126.083	2.03178	3.91018	15.7544		21.6963	1.69634		196.921	16.9206
810	4.96443	0.201403	0.395291	1.77255				810	128.597	1.898	4.12107	17.3875		23.4066	3.40655		206.389	26.3892
840	4.8239	0.239027	0.38128	1.78265				840	124.957	2.25256	3.975	17.4867		23.7142	3.71422		202.854	22.8536
870	4.78482	0.186992	0.392412	1.79512				870	123.945	1.76219	4.09106	17.6089		23.4622	3.4622		202.563	22.5626
900	4.69551	0.145154	0.352246	1.73901				900	121.631	1.36791	3.67231	17.0585		22.0987	2.09872		197.21	17.2097
930	4.72488	0.135328	0.335418	1.74051				930	122.392	1.27532	3.49687	17.0732		21.8454	1.84542		197.678	17.6785
960	4.92766	0.120135	0.356176	1.86633				960	127.645	1.13214	3.71328	18.3074		23.1529	3.15286		208.301	28.3011
990	4.91405	0.106198	0.345041	1.83471				990	127.292	1.0008	3.5972	17.9973		22.5953	2.59529		206.476	26.4756
1020	5.08708	0.108347	0.348716	1.98515				1020	131.774	1.02105	3.63551	19.473		24.1296	4.12958		216.937	36.9373
1050	4.93247	0.0831843	0.346601	1.94678				1050	127.769	0.78392	3.61346	19.0966		23.494	3.49399		211.383	31.3826
1080	4.24278	0	0.281111	1.68889				1080	109.904	0	2.9307	16.5669		19.4976	0.502428		182.033	2.03256
1110	4.11498	0	0.259494	1.64399				1110	106.593	0	2.70533	16.1264		18.8317	1.16825		176.51	3.49047
1140	4.05921	0	0.264527	1.65744				1140	105.149	0	2.7578	16.2584		19.0162	0.983786		175.698	4.30206
1170	4.31497	0	0.235329	2.07126				1170	111.774	0	2.45341	20.3177		22.7711	2.77106		197.951	17.9511
1200	4.38442	0	0.256698	1.95327				1200	113.573	0	2.67618	19.1603		21.8365	1.83647		195.566	15.5663
1230	4.33875	0	0.237805	1.88482				1230	112.39	0	2.47922	18.4889		20.9681	0.968077		191.304	11.3037
	1290
	1320
	1350
	0

## Sheet: TCM 516
			TCM 516- reduced amine
																							Coefficients
																							Amine	25.9037
																							Unknown	2.00723
																							ArBr	9.42389
																							Int	10.4254
														ArBr, Int, Spiro			Amine						Spiro	9.80933
														Sum Error	8.85568		Sum Error	59.772
	Normalized iCLC Peak Area								Calculated Concentration 516														Weights
Time	Amine 1.810 minutes	ArBr	Intermeidate Peak at 6.504 minutes	Spiro Peak at 6.988 minutes				Time	Amine 516	Aryl Bromide 516	Intermeidate 516	Spiro 516		Mass Balance	Error		Mass Balance	Error					513	1
0	4.02699	4.20672	0	0				0	104.314	39.6437	0	0		39.6437	0.356309		104.314	15.6861					511	1
30	2.90516	2.98461	0.401192	0.788977				30	75.2545	28.1266	4.18259	7.73934		40.0486	0.0485559		114.577	5.42295					515	1
60	1.83301	1.98556	0.753128	1.52599				60	47.4818	18.7117	7.85168	14.9689		41.5323	1.53232		123.061	3.0608					516	1
90	0.901782	1.20375	0.844678	2.0868				90	23.3595	11.344	8.80612	20.4701		40.6202	0.620186		122.852	2.85209					517	1
120	0.255491	0.663828	0.943523	2.49843				120	6.61816	6.25584	9.83663	24.5079		40.6004	0.600408		124.323	4.32317					524	1
150	0	0.474535	0.929481	2.86631				150	0	4.47197	9.69023	28.1166		42.2788	2.27875		131.847	11.8467
180	0	0.470195	0.929085	2.98715				180	0	4.43107	9.68611	29.302		43.4192	3.41915		136.58	16.5801

## Sheet: TCM 517
			TCM 517- Reduced base
																							Coefficients
																							Amine	25.9037
																							Unknown	2.00723
																							ArBr	9.42389
																							Int	10.4254
															ArBr, Int, Spiro			Amine					Spiro	9.80933
															Sum Error	94.894		Sum Error	310.219
		Normalized iCLC Peak Area								Calculated Concentration 517													Weights
	Time	Aryl Bromide Peak at 5.547 minutes	Unknown Peak at 2.241 minutes	Amine 1.810 minutes	Intermeidate Peak at 6.504 minutes	Spiro Peak at 6.988 minutes			Time	Amine 517	Aryl Bromide 517	Intermeidate 517	Spiro 517		Mass Balance	Error		Mass Balance	Error				513	1
	0	4.38668		7.22148	0	0			0	187.063	41.3396	0	0		41.3396	1.33961		187.063	7.06301				511	1
	30	4.05819		6.99902	0	0.117359			30	181.301	38.244	0	1.15122		39.3952	0.604825		185.905	5.90548				515	1
	60	3.87758		6.6834	0.0853659	0.184803			60	173.125	36.5419	0.889975	1.81279		39.2447	0.755332		182.156	2.15585				516	1
	90	3.94218		6.8128	0.122275	0.267299			90	176.477	37.1507	1.27477	2.62202		41.0475	1.04747		189.514	9.51429				517	1
	120	3.65809		6.39296	0.142428	0.290433			120	165.601	34.4734	1.48487	2.84896		38.8072	1.19275		179.967	0.0329531				524	1
	150	3.51867		6.28242	0.172472	0.34872			150	162.738	33.1596	1.79809	3.42071		38.3784	1.62159		180.017	0.0169142
	180	3.37331		6.10199	0.214741	0.408765			180	158.064	31.7897	2.23877	4.00971		38.0382	1.96184		178.581	1.41941
	210	3.36549		6.14067	0.245644	0.485338			210	159.066	31.716	2.56094	4.76084		39.0378	0.962192		183.231	3.23139
	240	3.36623		6.1596	0.276774	0.51449			240	159.556	31.723	2.88549	5.0468		39.6553	0.344691		185.515	5.51457
	270	3.23259		5.99451	0.303504	0.588012			270	155.28	30.4636	3.16415	5.768		39.3957	0.604283		184.68	4.68041
	300	3.21425		6.04766	0.353675	0.624053			300	156.657	30.2908	3.68721	6.12155		40.0995	0.0995426		188.517	8.51746
	330	3.1796		5.98537	0.378271	0.6949			330	155.043	29.9642	3.94363	6.81651		40.7244	0.724356		190.196	10.1964
	360	3.188		6.092	0.374	0.784			360	157.805	30.0434	3.89911	7.69052		41.633	1.633		196.366	16.3657
	390	3.24591		6.13855	0.457055	0.896217			390	159.011	30.5891	4.76499	8.79129		44.1454	4.14539		203.706	23.7063
	420	3.13493		6.04693	0.484267	0.903467			420	156.638	29.5433	5.04868	8.8624		43.4544	3.45437		202.185	22.185
	450	3.00765		5.95902	0.530601	0.968852			450	154.361	28.3438	5.53174	9.50379		43.3793	3.37931		203.439	23.4393
	480	2.88808		5.84646	0.545557	0.977503			480	151.445	27.2169	5.68766	9.58865		42.4932	2.49323		201.175	21.1748
	510	2.62553		5.36312	0.507801	0.930969			510	138.925	24.7427	5.29404	9.13219		39.169	0.831037		186.042	6.04153
	540	2.45976		5.08224	0.524497	0.944882			540	131.649	23.1805	5.4681	9.26866		37.9172	2.08277		179.66	0.340312
	570	2.36977		4.95986	0.524765	1.06789			570	128.479	22.3325	5.4709	10.4753		38.2786	1.72135		181.322	1.32182
	600	2.28237		4.91685	0.580338	1.01776			600	127.365	21.5088	6.05027	9.98351		37.5426	2.45738		179.399	0.600856
	630	2.32206		4.89982	0.579965	1.06415			630	126.924	21.8828	6.04638	10.4386		38.3678	1.63223		180.771	0.770672
	660	2.30805		4.9059	0.633427	1.16152			660	127.081	21.7508	6.60374	11.3937		39.7483	0.251713		185.863	5.86327
	690	2.20849		4.79935	0.614391	1.20618			690	124.321	20.8125	6.40529	11.8318		39.0497	0.950339		184.459	4.45895
	720	2.14721		4.74019	0.6479	1.29534			720	122.789	20.2351	6.75463	12.7064		39.6961	0.303895		187.124	7.1235
	750	2.04998		4.57245	0.662747	1.2037			750	118.443	19.3188	6.90941	11.8075		38.0356	1.96435		179.492	0.507998
	780	1.88194		4.41871	0.64665	1.17647			780	114.461	17.7352	6.7416	11.5404		36.0172	3.98276		174.106	5.89429
	810	1.86658		4.37656	0.667082	1.30507			810	113.369	17.5905	6.95461	12.8019		37.347	2.65303		178.486	1.5142
	840	1.83457		4.35967	0.700131	1.27543			840	112.932	17.2888	7.29916	12.5111		37.099	2.90098		177.574	2.42582
	870	1.83803		4.37673	0.720805	1.33647			870	113.374	17.3214	7.5147	13.1098		37.9459	2.05406		180.842	0.842351
	900	1.79543		4.40961	0.71313	1.4648			900	114.225	16.92	7.43468	14.3687		38.7233	1.27668		186.569	6.56926
	930	1.80866		4.40836	0.776435	1.44763			930	114.193	17.0446	8.09466	14.2003		39.3396	0.660397		187.183	7.18341
	960	1.88396		4.51779	0.825397	1.70389			960	117.027	17.7543	8.60511	16.714		43.0734	3.07336		201.094	21.0936
	990	1.72175		4.30185	0.749297	1.43845			990	111.434	16.2256	7.81174	14.1102		38.1476	1.85242		183.498	3.49834
	1020	1.50669		3.88691	0.704094	1.3559			1020	100.685	14.1989	7.34048	13.3005		34.8398	5.1602		168.568	11.4319
	1050	1.51648		3.86813	0.742776	1.43223			1050	100.199	14.2912	7.74375	14.0493		36.0842	3.91581		171.884	8.1165
	1080	1.44426		3.83845	0.726967	1.42406			1080	99.4301	13.6105	7.57893	13.9691		35.1586	4.84142		170.464	9.53554
	1110	1.39123		3.78676	0.764832	1.47463			1110	98.0911	13.1108	7.9737	14.4652		35.5497	4.45032		171.899	8.10081
	1140	1.41835		3.78997	0.770682	1.53965			1140	98.1743	13.3663	8.03468	15.1029		36.5039	3.49606		174.655	5.34468
	1170	1.37865		3.76716	0.781068	1.5729			1170	97.5834	12.9922	8.14296	15.4291		36.5643	3.43571		175.586	4.41418
	1200	1.35085		3.77296	0.838282	1.75103			1200	97.7335	12.7302	8.73945	17.1764		38.6461	1.35392		183.918	3.91808
	1230	1.36065		3.85525	0.876349	1.78116			1230	99.8653	12.8226	9.13631	17.472		39.4309	0.569121		188.026	8.02577
	1260	1.28049		3.62108	0.791812	1.62674			1260	93.7994	12.0672	8.25497	15.9573		36.2794	3.72059		174.138	5.86165
	1290	1.24452		3.6234	0.838665	1.70384			1290	93.8595	11.7282	8.74344	16.7135		37.1851	2.81486		178.2	1.79953
	1320	1.21509		3.61132	0.853774	1.73443			1320	93.5466	11.4509	8.90095	17.0136		37.3655	2.63449		179.403	0.59696
	1350	1.25494		3.60386	0.872289	1.79325			1350	93.3532	11.8264	9.09398	17.5906		38.511	1.48899		181.904	1.90363
		1.24233		3.77407	0.960317	2.02751
		1.29262		3.86155	1.02177	2.18017

## Sheet: JD-170
			JD-170, P(tBu)3, Standard Conditions
																							Coefficients
																							Amine	19.8965
																							Unknown	2.00723
																							ArBr	8.98588
																							Int	13.1932
														ArBr, Int, Spiro			Amine						Spiro	9.68387
														Sum Error	0		Sum Error	927.529
	Normalized iCLC Peak Area								Calculated Concentration JD-170														Weights
Time	Amine	ArBr	Di same	Spiro				Time	Amine JD-170	Aryl Bromide JD-170	Intermeidate JD-170	Spiro JD-170		Mass Balance	Error		Mass Balance	Error					JD-170	2
0	8.03956	4.64228	0.0114616	0.0198306				0	159.959	41.715	0.151214	0.192037		42.0583	0		161.03	18.9705					JD-173	1
15	7.52674	4.2472	0.0505052	0.139134				15	149.756	38.1648	0.666323	1.34736		40.1785	0		156.478	23.5224					JD-174	1
30	7.33671	4.06879	0.132607	0.316013				30	145.975	36.5616	1.7495	3.06023		41.3714	0		161.715	18.2854
45	6.77448	3.67341	0.206074	0.448817				45	134.788	33.0088	2.71877	4.34629		40.0739	0		157.611	22.3891
60	6.28626	3.28954	0.302636	0.66078				60	125.074	29.5594	3.99272	6.39891		39.951	0		158.656	21.3444
75	5.82066	2.91658	0.379216	0.815384				75	115.811	26.208	5.00306	7.89608		39.1072	0		157.401	22.5989
90	5.68537	2.72806	0.452986	1.03729				90	113.119	24.514	5.97631	10.045		40.5353	0		165.252	14.7484
105	5.12286	2.36351	0.524647	1.22265				105	101.927	21.2383	6.92175	11.84		40	0		163.13	16.8697
120	4.90045	2.15533	0.595021	1.49765				120	97.5017	19.3676	7.8502	14.5031		41.7208	0		171.214	8.78566
135	4.41268	1.81845	0.615672	1.55758				135	87.7968	16.3404	8.12266	15.0834		39.5465	0		164.376	15.6241
150	4.12476	1.62111	0.636115	1.70755				150	82.0682	14.5671	8.39236	16.5357		39.4951	0		164.996	15.0045
165	3.87165	1.44588	0.671372	1.86511				165	77.0322	12.9925	8.85751	18.0615		39.9115	0		166.993	13.0068
180	3.70346	1.28087	0.713493	2.01309				180	73.6859	11.5098	9.41323	19.4945		40.4175	0		170.49	9.50958
195	3.54648	1.17545	0.710942	2.11727				195	70.5625	10.5625	9.37957	20.5034		40.4454	0		171.335	8.66494
210	3.33874	1.0517	0.717988	2.23739				210	66.4292	9.45045	9.47252	21.6666		40.5896	0		172.041	7.95924
225	3.15798	0.934565	0.713006	2.29139				225	62.8327	8.39789	9.4068	22.1895		39.9942	0		170.404	9.59555
240	3.08604	0.851631	0.744818	2.46533				240	61.4013	7.65266	9.82649	23.8739		41.3531	0		176.55	3.45013
255	2.87881	0.748685	0.726698	2.48698				255	57.2783	6.7276	9.58744	24.0836		40.3986	0		172.788	7.21249
270	2.74481	0.686111	0.659332	2.54502				270	54.612	6.16532	8.69867	24.6456		39.5096	0		170.592	9.40814
285	2.65079	0.618772	0.670866	2.64273				285	52.7413	5.56022	8.85083	25.5919		40.0029	0		172.811	7.18945
300	2.54003	0.547904	0.700962	2.75651				300	50.5376	4.9234	9.2479	26.6937		40.865	0		175.808	4.19173
315	2.47226	0.502008	0.673372	2.82005				315	49.1892	4.51098	8.8839	27.3091		40.7039	0		176.193	3.80682
330	2.35387	0.438229	0.647533	2.86241				330	46.8337	3.93787	8.543	27.7192		40.2001	0		174.796	5.20361
345	2.26589	0.399045	0.65915	2.95797				345	45.0833	3.58577	8.69626	28.6446		40.9266	0		177.054	2.94584
360	2.22463	0.364196	0.620214	3.02615				360	44.2623	3.27262	8.18257	29.3049		40.7601	0		177.847	2.15305
375	2.17934	0.33469	0.5908	3.12307				375	43.3611	3.00749	7.79451	30.2434		41.0454	0		179.924	0.0763837
390	2.08878	0.298381	0.599096	3.16308				390	41.5593	2.68122	7.90396	30.6309		41.2161	0		179.891	0.109191
405	2.04042	0.271434	0.600395	3.30801				405	40.5971	2.43908	7.9211	32.0343		42.3945	0		184.577	4.57666
420	1.97832	0.244626	0.533353	3.29411				420	39.3616	2.19818	7.03661	31.8998		41.1345	0		181.034	1.03382
435	1.91864	0.223602	0.513206	3.34706				435	38.1742	2.00926	6.77081	32.4125		41.1926	0		181.366	1.3657
450	1.83018	0.192162	0.475873	3.34635				450	36.4141	1.72675	6.27827	32.4056		40.4107	0		178.593	1.40675
465	1.74764	0.171516	0.463685	3.3844				465	34.7718	1.54122	6.11746	32.7741		40.4328	0		178.103	1.89675
495	1.77084	0.156658	0.44178	3.76012				495	35.2334	1.40771	5.82847	36.4126		43.6487	0		192.541	12.5406
525	1.7211	0.106968	0.393922	3.97859				525	34.2439	0.961202	5.19708	38.5281		44.6864	0		198.75	18.7505
555	1.58958	0.101235	0.260321	3.83152				555	31.6271	0.909685	3.43446	37.104		41.4481	0		186.912	6.91198
585	1.49092	0.0796791	0.301977	3.81654				585	29.6641	0.715988	3.98402	36.9588		41.6589	0		185.468	5.46751
615	1.44957	0.0645601	0.236483	3.96352				615	28.8413	0.58013	3.11995	38.3822		42.0823	0		188.61	8.61016
645	1.41569	0.0597577	0.229011	4.1626				645	28.1673	0.536976	3.02137	40.3101		43.8684	0		195.45	15.4504
675	1.3411	0.0568448	0.153127	4.15037				675	26.6832	0.510801	2.02023	40.1917		42.7227	0		191.49	11.4904
705	1.31879	0.043817	0.155231	4.25509				705	26.2393	0.393734	2.04799	41.2057		43.6475	0		195.158	15.1583
735	1.24765	0.0392879	0.0813737	4.33367				735	24.8237	0.353036	1.07357	41.9667		43.3933	0		194.838	14.8376
765	1.24445	0.0260073	0.0790809	4.38465				765	24.7602	0.233699	1.04333	42.4604		43.7374	0		196.688	16.6884
795	1.18557	0.0371298	0.0165595	4.4372				795	23.5886	0.333644	0.218473	42.9693		43.5214	0		195.903	15.9027
825	1.19184	0.0277235	0.0112761	4.60761				825	23.7135	0.24912	0.148767	44.6195		45.0174	0		202.489	22.4889
855	1.17373	0.0206746	0.00991356	4.61739				855	23.353	0.185779	0.130791	44.7142		45.0308	0		202.472	22.4716
885	1.04631	0.0076564	0.0825635	4.3764				885	20.8179	0.0687995	1.08927	42.3805		43.5386	0		192.518	12.5185
915	1.05874	0.00878579	0.0580831	4.40967				915	21.0653	0.0789481	0.766299	42.7027		43.5479	0		193.409	13.4086
945	1.00622	-0.00942148	0.128726	4.40651				945	20.0202	-0.0846603	1.6983	42.6721		44.2857	0		194.105	14.1051
975	1.01295	0.00972502	0.0322332	4.60288				975	20.154	0.0873879	0.425258	44.5737		45.0864	0		199.3	19.2995
1005	0.942648	-0.00359129	0.0669756	4.04211				1005	18.7554	-0.0322709	0.88362	39.1433		39.9946	0		177.096	2.90435
1035	0.914637	0.00557483	0.102147	4.30187				1035	18.1981	0.0500948	1.34764	41.6588		43.0565	0		187.529	7.5285
1065	0.904467	-0.019988	-0.000772938	3.82888				1065	17.9957	-0.17961	-0.0101975	37.0784		36.8886	0		166.289	13.711
1095	0.891293	0.00578957	0.0739636	4.45335				1095	17.7336	0.0520244	0.975812	43.1257		44.1535	0		192.188	12.188
1125	0.888472	-0.00384335	0.0724445	4.47044				1125	17.6775	-0.0345359	0.955771	43.2911		44.2124	0		192.754	12.7535
1155	0.883644	0.00578866	0.0772486	4.54737				1155	17.5814	0.0520163	1.01915	44.0361		45.1073	0		195.764	15.7643
1185	0.892902	-0.00394715	0.0717703	4.59075				1185	17.7656	-0.0354686	0.946876	44.4562		45.3676	0		197.484	17.4842
1215	0.831485	0.00711829	0.0613608	4.5783				1215	16.5436	0.0639641	0.809542	44.3357		45.2092	0		195.505	15.5054
1245	0.854777	0.00172387	0.0559992	4.66682				1245	17.0071	0.0154905	0.738806	45.1929		45.9472	0		199.256	19.2563
1275	0.846502	0.00356766	0.0515463	4.79197				1275	16.8424	0.0320586	0.680058	46.4048		47.1169	0		203.822	23.8218
1305	0.842647	0.00445918	0.0512792	4.74495				1305	16.7657	0.0400697	0.676534	45.9495		46.6661	0		201.917	21.9167
1335	0.807094	0.0112722	0.0294495	4.71735				1335	16.0583	0.101291	0.388532	45.6822		46.1721	0		199.564	19.5643
1365	0.111832	0.165989	0.353306	6.51739				1365	2.22507	1.49156	4.66122	63.1136		69.2664	0		264.002	84.002
1395	0.431126	-0.0284372	-0.00705288	1.5357				1395	8.57789	-0.255533	-0.0930498	14.8715		14.5229	0		67.8779	112.122
