# Supplementary material for: Ring walking as a regioselectivity control element in Pd-catalyzed C-N cross-coupling
Source: Nat Commun. 2022 May 24;13:2869. doi: 10.1038/s41467-022-30255-1 (PMC9130136; doi:10.1038/s41467-022-30255-1)
Supplement: Supplementary file 4 — Kinetic Data - PEPPSI [file 41467_2022_30255_MOESM4_ESM.xlsx]

## Sheet: Summary
	Reaction #	Experiment	[Amine]0 (mM)	[LiHMDS]0 (mM)	[ArBr]0 (mM)	[cat.] (mM)	[Spiro]0 (mM)	Result	Conclusion
	MD1-91	Standard conditions	180	200	40	2	0	Done in 65 min
	MD1-92	Standard conditions	180	200	40	2	0	Done in 65 min	good reproducibility
	MD1-104	Reduced ArBr	180	200	20	2	0	Done in 70 min	1st order in ArBr
	MD1-95	Reduced Amine	90	200	40	2	0	No reaction	Too much excess base killls catalyst
	MD1-101	Reduced LiHDMS	180	100	40	2	0	Stalled, no change in rates	0th order in LiHMDS
	MD1-103	Reduced LiHDMS	180	100	40	2	0	Stalled, no change in rates	0th order in LiHMDS
	MD1-109	Reduced Base/Amine	90	100	40	2	0	Stalled, no change in rates	0th order in Amine
	MD1-105	Same Excess	270	300	60	2	0	Done in 180 min	Product inhibition or cat deactivation
	MD1-106	Spiro Inhibition	180	200	40	2	20	Done in 85 min	No product inhibition
		Conditions: all reactions run in 10 mL of 2-MeTHF at 60 °C and monitored via offline HPLC

## Sheet: Template
			MD1-###, catalyst, description
																										Coefficients
																										Amine	1
																										Unknown	1
																										ArBr	1
																										Int	1
																	#REF!			#REF!						Spiro	1
																	#REF!	760		#REF!	3420
		Normalized iCLC Peak Area										Calculated Concentration 91														Weights
	Time	Aryl Bromide Peak at 5.547 minutes	Unknown Peak at 2.241 minutes	Amine 1.810 minutes	Intermeidate Peak at 6.504 minutes	Spiro Peak at 6.988 minutes				Time	Amine #	Unknown 2.2 #	Aryl Bromide #	Intermeidate #	Spiro #		#REF!	#REF!		#REF!	#REF!		#REF!			rxn #	1
RXN #	#REF!									#REF!							0	40		0	180		#DIV/0!			rxn #	1
	#REF!									#REF!							0	40		0	180		#DIV/0!			rxn #	1
	#REF!									#REF!							0	40		0	180		#DIV/0!			rxn #	1
	#REF!									#REF!							0	40		0	180		#DIV/0!			rxn #	1
	#REF!									#REF!							0	40		0	180		#DIV/0!			rxn #	1
	#REF!									#REF!							0	40		0	180		#DIV/0!			rxn #	1
	#REF!									#REF!							0	40		0	180		#DIV/0!			rxn #	1
	#REF!									#REF!							0	40		0	180		#DIV/0!
	#REF!									#REF!							0	40		0	180		#DIV/0!
	#REF!									#REF!							0	40		0	180		#DIV/0!
	#REF!									#REF!							0	40		0	180		#DIV/0!
	#REF!									#REF!							0	40		0	180		#DIV/0!
	#REF!									#REF!							0	40		0	180		#DIV/0!
	#REF!									#REF!							0	40		0	180		#DIV/0!
	#REF!									#REF!							0	40		0	180		#DIV/0!
	#REF!									#REF!							0	40		0	180		#DIV/0!
	#REF!									#REF!							0	40		0	180		#DIV/0!
	#REF!									#REF!							0	40		0	180		#DIV/0!
	#REF!									#REF!							0	40		0	180		#DIV/0!

## Sheet: Solver
									PEPPSI-iPr PEAK AREA TO CONCENTRATION
																	UNIVERSAL ERROR =		1193.05							Coefficients
																										Amine	1.35665
																										Unknown	2.00723
																	Total Error ArBr	265.522		Total Error Amine	927.527					ArBr	0.46656
																										Int	0.544928
																	ArBr, Int, Spiro			Amine						Spiro	0.451174
																	Sum Error	24.7951		Sum Error	52.1334
		Normalized iCLC Peak Area										Calculated Concentration 91														Weights
	Time	Aryl Bromide Peak at 5.547 minutes	Unknown Peak at 2.241 minutes	Amine 1.810 minutes	Intermeidate Peak at 6.504 minutes	Spiro Peak at 6.988 minutes				Time	Amine 91	Unknown Peak 91	Aryl Bromide Peak 91	Intermeidate Peak 91	Spiro Peak 91		Mass Balance	Error		Mass Balance	Error		Selectivity			91	1
	0	81.7539	12.957	88.5434	4.4291	0.164558				0	120.123	26.0077	38.1431	2.41354	0.0742442		40.6309	0.630915		177.262	2.73806		32.5081			92	1
	5	52.6973	9.6866	73.8019	25.0187	5.26437				5	100.123	19.4432	24.5865	13.6334	2.37515		40.595	0.595008		175.777	4.22275		5.74002			95	1
	10	36.6404	8.10243	64.5605	33.9321	10.9542				10	87.5861	16.2634	17.095	18.4906	4.94224		40.5278	0.52777		176.863	3.13703		3.74133			103	1
	15	25.6759	6.84277	57.3165	38.5734	17.1129				15	77.7585	13.735	11.9794	21.0197	7.72091		40.72	0.719975		178.152	1.84849		2.72244			104	1
	20	17.5778	5.79925	51.0923	40.692	23.8558				20	69.3144	11.6404	8.2011	22.1742	10.7631		41.1385	1.13846		179.996	0.00380716		2.0602			105	1
91	25	11.6467	4.91455	45.6987	40.489	31.01				25	61.9973	9.86462	5.43389	22.0636	13.9909		41.4884	1.48843		181.817	1.81746		1.57699			106	1
Standard	30	7.21761	4.02503	40.3923	37.7832	38.117				30	54.7983	8.07914	3.36745	20.5892	17.1974		41.154	1.15401		180.924	0.924493		1.19722			109	1
Conditions	35	4.36381	3.42951	35.6481	34.2562	45.815				35	48.362	6.8838	2.03598	18.6671	20.6706		41.3737	1.37369		182.146	2.14614		0.903079
	40	2.91585	2.70857	31.2158	29.3053	53.3629				40	42.349	5.43672	1.36042	15.9693	24.076		41.4057	1.40566		181.465	1.46483		0.663286
	45	1.55277	2.14294	27.0711	23.6781	61.0517				45	36.726	4.30136	0.72446	12.9029	27.5449		41.1723	1.17228		181.314	1.31428		0.468431
	50	1.18472	1.96483	22.6636	17.8975	69.4855				50	30.7467	3.94386	0.552741	9.75284	31.3501		41.6557	1.65566		183.54	3.54037		0.311095
	55	1.02716	1.84276	18.9107	11.9425	76.5479				55	25.6553	3.69884	0.479234	6.50783	34.5365		41.5235	1.52352		184.214	4.21445		0.188434
	60	0.964315	1.68647	14.7612	6.67392	81.2093				60	20.0258	3.38514	0.449911	3.63681	36.6395		40.7262	0.726236		180.628	0.627745		0.0992592
	65	0.919229	1.57674	11.024	2.8056	87.6574				65	14.9557	3.16487	0.428876	1.52885	39.5488		41.5065	1.5065		182.538	2.53826		0.0386574
	70	0.793027	1.53315	10.0368	2.4519	90.0032				70	13.6164	3.07737	0.369995	1.33611	40.6071		42.3132	2.31323		184.872	4.87193		0.0329033
	75	0.762302	1.50697	9.75039	2.54078	89.7775				75	13.2279	3.02483	0.35566	1.38455	40.5053		42.2455	2.24548		184.068	4.06773		0.0341818
	80	0.755664	1.63468	9.81906	2.54217	89.2118				80	13.321	3.28117	0.352563	1.3853	40.2501		41.9879	1.98792		183.654	3.65422		0.0344173
	85	0.826466	1.71595	9.77513	2.61119	89.7943				85	13.2614	3.4443	0.385596	1.42291	40.5129		42.3214	2.32137		185.047	5.04731		0.0351224
	90	0.809796	1.24034	9.67507	1.63681	86.5281				90	13.1257	2.48965	0.377819	0.891945	39.0393		40.309	0.309022		176.046	3.95409		0.0228474
																	ArBr, Int, Spiro			Amine
																	Sum Error	59.8042		Sum Error	169.505
		Normalized iCLC Peak Area										Calculated Concentration 92
	Time	Amine 1.804 minutes	Unknown 2.240 minutes	ArBr 5.557 minutes	Intermediate 6.482 minutes	Spiro 6.953 minutes				Time	Amine 92	Unknown 2.2 92	Aryl Bromide 92	Intermediate 92	Spiro 92		Mass Balance	Error		Mass Balance	Error		Selectivity
	0	96.4313	11.6009	83.2438	4.79737	0.288493				0	130.824	23.2855	38.8382	2.61422	0.130161		41.5826	1.58263		183.144	3.14384		20.0846
	5	77.429	9.83096	54.0421	26.922	5.25058				5	105.044	19.733	25.2139	14.6706	2.36892		42.2534	2.25338		183.327	3.32693		6.19293
	10	67.3034	8.13758	37.5567	36.529	11.2814				10	91.3072	16.334	17.5225	19.9057	5.08988		42.518	2.518		184.146	4.14602		3.91083
	15	59.1154	6.80297	25.6338	40.2982	17.6026				15	80.199	13.6551	11.9597	21.9597	7.94184		41.8612	1.8612		183.196	3.1959		2.76506
	20	52.6549	5.73155	17.5575	41.9552	24.6918				20	71.4344	11.5045	8.19161	22.8626	11.1403		42.1945	2.19448		184.73	4.72975		2.05225
	25	46.0783	4.76042	11.0605	40.8865	31.7674				25	62.5122	9.55525	5.16041	22.2802	14.3326		41.7732	1.7732		183.513	3.51347		1.55451
	30	39.8771	4.11012	6.58042	38.4257	39.4498				30	54.0994	8.24994	3.07016	20.9393	17.7987		41.8081	1.80814		183.673	3.67268		1.17645
92	35	35.512	3.43846	3.62154	34.5975	47.6566				35	48.1774	6.90176	1.68967	18.8532	21.5014		42.0443	2.04426		185.693	5.693		0.876833
Standard	40	30.8132	2.98114	1.73303	29.8134	55.4297				40	41.8027	5.98383	0.808563	16.2462	25.0084		42.0632	2.06319		186.296	6.2965		0.649628
Conditions	45	26.5208	2.49814	0.660634	23.8256	64.1461				45	35.9795	5.01433	0.308225	12.9833	28.941		42.2325	2.23253		187.739	7.73886		0.448611
	50	22.0867	2.24231	0.233238	17.5187	72.4906				50	29.9639	4.50082	0.10882	9.54643	32.7059		42.3611	2.36111		188.882	8.88189		0.291887
	55	17.8033	2.04276	0.109698	11.6781	81.513				55	24.1529	4.10027	0.0511808	6.36372	36.7766		43.1914	3.19145		192.187	12.1871		0.173037
	60	13.0309	1.43108	0.24214	6.62929	89.671				60	17.6784	2.87251	0.112973	3.61249	40.4572		44.1827	4.18268		192.477	12.4773		0.0892915
	65	10.4664	1.19406	0.685534	2.93233	96.3411				65	14.1993	2.39675	0.319843	1.59791	43.4666		45.3844	5.38435		196.055	16.055		0.0367618
	70	9.415	1.13714	0.570793	2.75188	96.8332				70	12.7729	2.28249	0.266309	1.49958	43.6886		45.4545	5.45453		195.092	15.0916		0.0343242
	75	9.85397	1.56968	0.494969	2.86083	95.3912				75	13.3684	3.15071	0.230933	1.55895	43.038		44.8279	4.8279		194.94	14.9398		0.0362225
	80	9.70447	1.61521	0.511571	2.78067	95.1119				80	13.1656	3.24209	0.238679	1.51526	42.912		44.666	4.66596		194.328	14.3284		0.0353109
	85	9.76578	1.68726	0.49538	2.70552	95.1927				85	13.2488	3.38672	0.231124	1.47432	42.9485		44.6539	4.65394		194.765	14.7648		0.0343275
	90	9.65245	1.7676	0.519801	2.66393	95.4334				90	13.095	3.54798	0.242519	1.45165	43.0571		44.7512	4.75124		195.323	15.3226		0.0337145
																	ArBr, Int, Spiro			Amine
																	Sum Error	57.1754		Sum Error	127.253
		Normalized iCLC Peak Area										Calculated Concentration 95
	Time	Amine 1.719 minutes	Unknwon 2.227 minutes	ArBr 5.422 minutes	Int 6.321 minutes	Spiro				Time	Amine 95	Unknown 2.2 95	Aryl Bromide 95	Intermediate 95	Spiro 95		Mass Balance	Error		Mass Balance	Error		Selectivity
	0	48.3527	10.0305	85.6086	1.01428	0				0	65.5977	20.1335	39.9416	0.552711	0		40.4943	0.494279		106.97	16.9702		N/A
	15	41.5422	10.7772	82.697	2.55975	0				15	56.3583	21.6323	38.5831	1.39488	0		39.978	0.0219999		102.413	12.4126
	30	41.1266	10.4669	80.6232	3.21971	0				30	55.7945	21.0094	37.6156	1.75451	0		39.3701	0.629916		101.322	11.3223
	45	40.8182	10.6332	79.3414	3.87868	0				45	55.3761	21.3432	37.0175	2.1136	0		39.1312	0.868849		102.29	12.2897
	60	41.6806	9.70396	77.7043	4.40973	0				60	56.546	19.4781	36.2537	2.40299	0		38.6567	1.34326		100.308	10.3081
	80	40.4905	10.2155	76.4712	4.91418	0				80	54.9315	20.5049	35.6784	2.67788	0		38.3563	1.6437		101.297	11.2971
	100	41.2925	9.42208	75.3156	5.33788	0				100	56.0196	18.9123	35.1393	2.90876	0		38.048	1.95199		99.6616	9.66161
95	120	39.9788	9.60947	73.3752	6.03638	0				120	54.2372	19.2884	34.2339	3.28939	0		37.5233	2.47667		99.3928	9.39281
Reduced Amine	150	39.1956	9.57895	71.6896	6.67572	0				150	53.1747	19.2271	33.4475	3.63779	0		37.0853	2.91469		98.9046	8.90455
	180	38.926	9.33795	69.9085	7.14049	0				180	52.809	18.7434	32.6166	3.89106	0		36.5076	3.49239		98.0779	8.07786
	210	39.2159	8.75884	68.8876	7.6393	0				210	53.2023	17.581	32.1402	4.16287	0		36.3031	3.6969		96.69	6.69
	240	36.3903	7.27832	65.0129	6.93727	0				240	49.3689	14.6092	30.3324	3.78032	0		34.1128	5.88723		86.148	3.85195
	270	41.0237	6.63946	59.6856	9.14818	0				270	55.6549	13.3269	27.8469	4.9851	0		32.832	7.16797		92.2789	2.27892
	300	39.2436	7.00882	57.7215	9.59472	0				300	53.2399	14.0683	26.9306	5.22843	0		32.159	7.84099		91.8334	1.83341
	330	38.1924	7.25374	56.45	9.83089	0				330	51.8137	14.5599	26.3373	5.35713	0		31.6945	8.30554		91.6478	1.6478
	360	38.1207	6.86582	55.8203	10.125	0				360	51.7166	13.7813	26.0435	5.51741	0		31.561	8.43905		90.3139	0.313881
																	ArBr, Int, Spiro			Amine
																	Sum Error	10.3501		Sum Error	24.3209
		Normalized iCLC Peak Area										Calculated Concentration 103
	Time	Amine 1.787 minutes	Unknown 2.239 minutes	ArBr 5.377 minutes	Intermediate 6.310 minutes	Spiro 6.705 minutes				Time	Amine 103	Unknown 2.2 103	Aryl Bromide 103	Intermediate 103	Spiro 103		Mass Balance	Error		Mass Balance	Error		Selectivity
	0	110.469	6.83736	83.0618	4.05083	0.184878				0	149.867	13.7241	38.7533	2.20741	0.0834121		41.0442	1.04416		182.064	2.06407		26.4639
	5	86.4906	5.20641	52.4551	26.6172	4.75062				5	117.338	10.4505	24.4735	14.5045	2.14336		41.1213	1.1213		175.821	4.17917		6.76718
	10	74.2689	4.22915	35.1364	36.4588	10.9045				10	100.757	8.48887	16.3933	19.8674	4.91983		41.1805	1.18051		177.149	2.85112		4.03823
	15	64.8944	3.51186	23.5445	40.6923	17.5425				15	88.0391	7.0491	10.985	22.1744	7.9147		41.074	1.07404		178.145	1.85514		2.80167
	20	62.1366	2.85893	19.4329	41.2749	21.0062				20	84.2977	5.73853	9.06661	22.4918	9.47744		41.0359	1.0359		178.668	1.33179		2.3732
	25	62.0718	2.8379	18.9261	40.975	20.7983				25	84.2098	5.69632	8.83015	22.3284	9.38365		40.5422	0.542206		177.794	2.20621		2.3795
	30	63.3748	1.75682	18.5289	41.2972	20.9508				30	85.9776	3.52634	8.64487	22.504	9.45244		40.6013	0.601327		175.848	4.15197		2.38076
103	35	62.8744	2.75722	18.6154	40.9905	21.0611				35	85.2986	5.53436	8.68522	22.3369	9.50224		40.5244	0.524357		179.05	0.94993		2.3507
Reduced Base	40	63.2198	2.71631	18.4489	40.5173	20.6427				40	85.7672	5.45226	8.60752	22.079	9.31344		40	1.48761e-05		178.084	1.91644		2.37066
	45	63.6596	2.51567	18.4663	40.7357	21.1942				45	86.3639	5.04952	8.61566	22.198	9.56228		40.3759	0.375949		179.108	0.891927		2.32141
	50	63.7265	2.47214	17.9498	41.0792	21.2366				50	86.4546	4.96214	8.37464	22.3852	9.58139		40.3413	0.341265		179.475	0.525084		2.33633
	55	63.5684	2.58372	18.0898	40.8133	21.4984				55	86.2402	5.18611	8.43999	22.2403	9.6995		40.3798	0.3798		179.891	0.108988		2.29293
	60	63.7131	2.5564	18.1469	40.8775	21.5804				60	86.4365	5.13127	8.46662	22.2753	9.73651		40.4784	0.478425		180.196	0.195688		2.28781
	65	63.768	2.47056	17.6428	41.1353	21.5738				65	86.5109	4.95897	8.23142	22.4158	9.73353		40.3808	0.38076		180.195	0.194582		2.30295
	70	63.7142	2.53225	17.9721	40.8461	21.6434				70	86.4379	5.08281	8.38507	22.2582	9.76496		40.4082	0.408227		180.18	0.179753		2.27939
	75	63.5396	2.54552	17.8097	40.8232	21.6569				75	86.2011	5.10944	8.30931	22.2457	9.77103		40.326	0.326032		179.996	0.00447806		2.2767
	80	63.6093	2.53277	17.6832	41.19	21.8098				80	86.2956	5.08384	8.25027	22.4456	9.84002		40.5359	0.535876		180.715	0.714566		2.28105
																	ArBr, Int, Spiro			Amine
																	Sum Error	13.7118		Sum Error	25.2076
		Normalized iCLC Peak Area										Calculated Concentration 104
	Time	Aryl Bromide 5.445 minutes	Intermediate 6.304 minutes	Spiro 6.800 minutes	Amine 1.794 minutes	Unknown 2.245 minutes				Time	Amine 104	Unknown 2.2 104	Aryl Bromide 104	Intermediate 104	Spiro 104		Mass Balance	Error		Mass Balance	Error		Selectivity	ln(ArBr)
	0	40.199	2.18952	0.114675	93.5168	12.1153				0	126.87	24.3182	18.7552	1.19313	0.0517385		20.0001	0.000114816		178.099	1.90059		23.0608	2.93147
	3.58	28.8925	9.70676	1.77215	86.2348	11.7339				3.58	116.99	23.5525	13.4801	5.28949	0.799548		19.5691	0.43086		177.873	2.12727		6.6156	2.60121
	7.16	22.9392	13.1765	3.31006	82.5352	11.3275				7.16	111.972	22.7369	10.7025	7.18023	1.49341		19.3762	0.623827		177.779	2.2206		4.80793	2.37048
	10.74	18.7683	15.6134	4.96888	80.2053	11.0226				10.74	108.811	22.1249	8.75652	8.50818	2.24183		19.5065	0.493468		179.044	0.955892		3.79519	2.1698
	14.32	15.1158	17.2178	6.64689	76.9198	11.0073				14.32	104.353	22.0942	7.05245	9.38248	2.99891		19.4338	0.566165		179.302	0.697671		3.12863	1.95338
	17.9	12.0957	18.2847	8.47792	75.2067	10.5229				17.9	102.029	21.1219	5.64337	9.96384	3.82502		19.4322	0.567779		179.501	0.499264		2.60491	1.73048
	21.48	9.56312	18.9344	10.4015	73.5429	10.2917				21.48	99.772	20.6577	4.46177	10.3179	4.6929		19.4726	0.527426		180.495	0.494899		2.19862	1.49555
104	25.06	7.40375	19.0648	12.3702	71.4327	10.1804				25.06	96.9092	20.4343	3.4543	10.389	5.58113		19.4244	0.57562		180.88	0.88032		1.86144	1.23962
Reduced ArBr	28.64	5.57757	18.7456	14.3415	69.0626	10.1334				28.64	93.6938	20.3401	2.60227	10.215	6.47053		19.2878	0.712216		180.686	0.686091		1.57869	0.956385
	32.22	4.08929	18.2328	16.5237	67.484	9.79337				32.22	91.5523	19.6575	1.9079	9.93554	7.45505		19.2985	0.701515		180.559	0.558616		1.33273	0.646003
	37.22	2.45455	16.6915	19.5414	64.6245	9.68329				37.22	87.6729	19.4366	1.14519	9.09565	8.81657		19.0574	0.942589		180.004	0.00352925		1.03165	0.135574
	42.22	1.36157	14.7019	22.8825	62.6525	9.23887				42.22	84.9977	18.5445	0.635253	8.01148	10.324		18.9707	1.02929		179.406	0.594481		0.776007	-0.453731
	47.22	0.648778	12.1443	26.2291	59.8179	9.21954				47.22	81.152	18.5057	0.302694	6.61777	11.8339		18.7544	1.24563		178.735	1.26537		0.559221	-1.19503
	52.22	0.238206	9.34077	29.8021	58.0335	8.89955				52.22	78.7313	17.8634	0.111137	5.09005	13.4459		18.6471	1.35288		178.422	1.57805		0.378557	-2.19699
	57.22	0.136813	6.38904	33.4009	55.9501	8.63519				57.22	75.9047	17.3328	0.0638314	3.48157	15.0696		18.615	1.38497		177.812	2.18805		0.231032	-2.75151
	62.22	0.111951	3.66832	36.8882	54.0781	8.37433				62.22	73.3651	16.8092	0.0522317	1.99897	16.643		18.6942	1.3058		177.553	2.44661		0.120109	-2.95207
	67.22	0.20487	1.54075	40.278	52.0983	8.1788				67.22	70.6793	16.4167	0.0955841	0.8396	18.1724		19.1076	0.892446		177.881	2.11861		0.046202	-2.34775
	77.22	0.328162	-0.117289	43.9357	50.1439	7.95212				77.22	68.0279	15.9617	0.153107	-0.063914	19.8226		19.9118	0.0881719		179.114	0.886026		-0.00322429	-1.87662
	87.22	0.290145	-0.0782529	43.8223	49.8914	7.89793				87.22	67.6853	15.8529	0.13537	-0.0426422	19.7715		19.8642	0.135778		178.392	1.60817		-0.00215675	-1.99974
	97.22	0.242132	-0.0842834	43.8804	50.0479	7.84812				97.22	67.8976	15.753	0.112969	-0.0459284	19.7977		19.8648	0.135243		178.503	1.49747		-0.00231988	-2.18064
																	ArBr, Int, Spiro			Amine
																	Sum Error	63.1853		Sum Error	225.405
		Normalized iCLC Peak Area										Calculated Concentration 105
	Time	Amine 1.755 minutes	Unknown 2.255 minutes	ArBr 5.367 minutes	Int 6.457 minutes	Spiro 6.863 minutes				Time	Amine 105	Unknown 2.2 105	Aryl Bromide 105	Intermediate 105	Spiro 105		Mass Balance	Error		Mass Balance	Error		Selectivity
	0	154.339	16.6714	127.659	3.80358	-0.241113				0	209.384	33.4632	59.5606	2.07268	-0.108784		61.5245	1.52453		280.021	10.021		-19.0532
	5	129.353	15.9063	100.388	26.1971	1.73348				5	175.487	31.9276	46.8371	14.2756	0.782099		61.8948	1.8948		271.022	1.02166		18.2529
	10	117.35	15.2421	82.9363	38.0565	4.14644				10	159.202	30.5943	38.6948	20.7381	1.87076		61.3036	1.30364		269.35	0.649783		11.0853
	15	109.574	14.1617	69.1701	46.661	8.00295				15	148.653	28.4258	32.272	25.4269	3.61073		61.3096	1.30964		270.802	0.80153		7.04204
	20	102.106	13.6885	57.9185	52.818	12.0059				20	138.523	27.476	27.0225	28.782	5.41677		61.2213	1.22129		272.706	2.70593		5.3135
	25	94.5024	13.3697	48.3817	57.1105	16.1629				25	128.207	26.836	22.573	31.1211	7.29229		60.9864	0.986411		273.29	3.29015		4.26768
	30	88.5919	12.8278	40.5046	60.1172	19.9394				30	120.188	25.7484	18.8978	32.7596	8.99616		60.6536	0.653556		273.189	3.1888		3.6415
105	35	83.0281	12.3847	33.7601	61.988	24.3324				35	112.64	24.859	15.7511	33.779	10.9782		60.5083	0.508306		273.829	3.8288		3.07693
Same XS	40	76.2368	11.3964	26.0962	62.7667	30.1062				40	103.427	22.8752	12.1755	34.2034	13.5831		59.962	0.0380267		271.916	1.91637		2.51808
	45	70.6007	11.1987	21.6178	62.0775	34.758				45	95.7805	22.4784	10.086	33.8278	15.6819		59.5957	0.404277		271.121	1.12052		2.15712
	50	67.5819	10.5742	17.8999	61.3627	39.1269				50	91.6851	21.2248	8.3514	33.4383	17.6531		59.4428	0.557246		271.624	1.62356		1.89419
	55	63.0939	10.0782	14.7418	59.5462	43.7332				55	85.5964	20.2293	6.87793	32.4484	19.7313		59.0576	0.942418		269.877	0.123242		1.64452
	60	59.2822	9.24367	11.9798	56.6503	47.4081				60	80.4252	18.5541	5.58928	30.8704	21.3893		57.849	2.15104		264.832	5.16847		1.44326
	65	52.246	10.2058	9.76782	54.5808	52.3505				65	70.8796	20.4853	4.55728	29.7426	23.6192		57.9191	2.08091		265.812	4.18776		1.25926
	70	48.9408	9.73171	7.921	51.5585	56.7204				70	66.3956	19.5338	3.69562	28.0957	25.5908		57.3821	2.61793		264.018	5.98246		1.09788
	75	45.8596	9.27974	6.39519	47.5175	60.7274				75	62.2156	18.6265	2.98374	25.8937	27.3986		56.276	3.72398		260.85	9.14954		0.945071
	80	43.3552	8.7445	5.27059	45.5226	66.3937				80	58.8179	17.5522	2.45905	24.8065	29.9551		57.2207	2.77931		263.356	6.64418		0.828124
	85	40.8195	8.3309	4.00119	42.2943	69.8369				85	55.3778	16.722	1.8668	23.0474	31.5086		56.4228	3.57722		260.951	9.04897		0.731463
	90	38.304	7.92419	3.37446	39.2047	74.1515				90	51.9652	15.9056	1.57439	21.3638	33.4552		56.3934	3.60663		260.325	9.67507		0.638577
	95	36.122	7.43392	2.62194	36.4492	77.7257				95	49.0049	14.9216	1.22329	19.8622	35.0678		56.1533	3.84667		258.844	11.1562		0.566394
	100	33.1123	7.02656	2.22813	33.7485	78.8611				100	44.9219	14.1039	1.03956	18.3905	35.5801		55.0102	4.98982		252.231	17.7689		0.516876
	110	30.696	6.25756	1.67829	28.5183	88.8343				110	41.6438	12.5603	0.783024	15.5404	40.0797		56.4031	3.59685		258.164	11.8359		0.387737
	115	28.328	5.71803	1.58199	26.4104	93.1879				115	38.4313	11.4774	0.738094	14.3918	42.044		57.1739	2.82614		258.346	11.6545		0.342303
	120	26.6077	5.35551	1.47588	24.0527	95.9212				120	36.0973	10.7497	0.688587	13.107	43.2772		57.0727	2.92726		256.919	13.0806		0.302861
	125	25.1206	4.94466	1.43065	21.6461	98.6324				125	34.0798	9.92505	0.667484	11.7956	44.5004		56.9634	3.03657		255.523	14.4774		0.265066
	140	20.7088	4.18889	1.3406	14.9865	106.925				140	28.0946	8.40805	0.625471	8.16654	48.2416		57.0336	2.96642		254.21	15.7899		0.169284
	155	17.3231	3.45901	1.41865	9.46444	114.087				155	23.5014	6.94302	0.661888	5.15744	51.4731		57.2924	2.70758		253.595	16.4052		0.100197
	170	14.6992	2.91112	1.52889	4.92235	119.782				170	19.9416	5.84329	0.71332	2.68233	54.0424		57.4381	2.56193		253.163	16.8375		0.0496337
	185	12.6569	2.46534	1.66714	2.5949	124.039				185	17.1709	4.9485	0.777823	1.41403	55.9632		58.1551	1.84493		253.749	16.2511		0.0252672
																	ArBr, Int, Spiro			Amine
																	Sum Error	27.3382		Sum Error	262.098
		Normalized iCLC Peak Area										Calculated Concentration 106
	Time	Amine 1.798 minutes	Unknown 2.250 minutes	Aryl Bromide 5.477 minutes	Intermediate 6.392 minutes	Spiro 6.846 minutes				Time	Amine 106	Unknown 2.2 106	Aryl Bromide 106	Intermediate 106	Spiro 106		Mass Balance	Error		Mass Balance	Error		Selectivity
	0	91.6911	11.5693	82.3997	2.35537	49.4942				0	124.393	23.2222	38.4444	1.28351	22.3305		62.0584	2.05841		262.726	2.72623		0.550747
	5	71.4521	11.1472	54.312	20.9345	53.5693				5	96.9355	22.3749	25.3398	11.4078	24.1691		60.9167	0.916653		261.177	1.17714		2.73629
	10	60.8296	10.3703	38.7964	29.6998	57.1681				10	82.5246	20.8155	18.1009	16.1843	25.7928		60.0779	0.0778869		259.695	0.304807		2.79388
	15	52.9716	9.61768	28.0134	34.5023	61.8295				15	71.8641	19.3049	13.0699	18.8013	27.8959		59.7671	0.232903		259.66	0.340156		2.38115
	20	46.6179	8.72616	19.8213	36.4681	66.6159				20	63.2442	17.5154	9.24783	19.8725	30.0554		59.1757	0.824306		258.242	1.7585		1.9763
	25	40.88	7.82179	13.5938	36.7635	71.7452				25	55.4599	15.7001	6.34231	20.0335	32.3696		58.7454	1.25463		256.405	3.59457		1.61958
	30	35.8799	6.96737	8.82397	35.419	76.883				30	48.6765	13.9851	4.11691	19.3008	34.6876		58.1054	1.89463		253.999	6.00121		1.31409
106	35	30.9529	6.20003	5.24677	33.1204	82.4077				35	41.9923	12.4449	2.44794	18.0482	37.1802		57.6764	2.32359		251.699	8.30056		1.05052
Pdt Inhibition	40	26.2864	5.47001	2.71247	30.1474	88.8183				40	35.6614	10.9795	1.26553	16.4282	40.0725		57.7663	2.23374		250.767	9.23297		0.818441
	45	21.5867	4.81603	1.22024	25.8935	95.0677				45	29.2856	9.66687	0.569315	14.1101	42.8921		57.5715	2.42849		248.408	11.5921		0.616374
	50	17.3607	4.22747	0.333693	21.5514	101.145				50	23.5525	8.48549	0.155688	11.744	45.6338		57.5334	2.46657		246.546	13.4535		0.458144
	55	13.3639	3.5515	-0.404972	17.3409	107.488				55	18.1301	7.12867	-0.188944	9.44952	48.4959		57.7565	2.24347		245.27	14.7297		0.331609
	60	9.6866	2.95288	-0.745974	13.2191	113.725				60	13.1413	5.9271	-0.348042	7.20345	51.3096		58.165	1.83498		244.641	15.3591		0.230072
	65	6.41273	2.28072	-0.724102	9.3705	119.223				65	8.69984	4.57792	-0.337837	5.10625	53.7904		58.5588	1.44115		243.23	16.7701		0.151115
	70	3.34494	1.71944	-0.497205	5.90339	122.844				70	4.53791	3.4513	-0.231976	3.21693	55.4239		58.4088	1.59116		239.57	20.4301		0.0908123
	75	1.12918	1.0784	-0.625338	3.00768	127.717				75	1.53191	2.16459	-0.291758	1.63897	57.6226		58.9698	1.03017		239.629	20.3705		0.0435634
	80	0.793005	0.475585	-0.608891	0.846269	130.583				80	1.07583	0.954607	-0.284085	0.461156	58.9156		59.0927	0.907319		239.57	20.4302		0.0118502
	85	0.628818	0.145884	-0.501007	-0.375248	133.993				85	0.853086	0.292823	-0.23375	-0.204483	60.4542		60.016	0.016007		242.847	17.1533		-0.00505468
	90	0.535935	0.0917735	-0.50037	-0.288164	133.852				90	0.727077	0.18421	-0.233453	-0.157029	60.3905		60	2.40002e-05		242.343	17.6565		-0.00388777
	95	0.528847	0.102101	-0.440314	-0.227865	134.441				95	0.717462	0.20494	-0.205433	-0.12417	60.6563		60.3267	0.326657		243.504	16.496		-0.00305414
	100	0.489982	0.0605313	-0.89739	-0.444782	135.774				100	0.664735	0.1215	-0.418687	-0.242374	61.2577		60.5967	0.596671		245.454	14.5461		-0.00587464
	105	0.523643	0.0742278	-1.12509	-0.524788	135.627				105	0.710401	0.148992	-0.524921	-0.285972	61.1914		60.3805	0.380546		245.202	14.7978		-0.0069425
	110	0.541773	0.0749889	-1.29905	-0.577341	135.599				110	0.734998	0.15052	-0.606086	-0.314609	61.1789		60.2582	0.258249		245.123	14.8774		-0.00764005
																	ArBr, Int, Spiro			Amine
																	Sum Error	9.16141		Sum Error	41.6034
		Normalized iCLC Peak Area										Calculated Concentration 109
	Time	Amine 1.800 minutes	Unknown 2.255 minutes	ArBr 5.429 minutes	Intermediate 6.441 minutes	Spiro 6.840 minutes				Time	Amine 109	Unknown 2.2 109	Aryl Bromide 109	Intermediate 109	Spiro 109		Mass Balance	Error		Mass Balance	Error		Selectivity
	0	46.497	3.06351	80.3283	3.86654	0.123392				0	63.0802	6.14915	37.478	2.10699	0.0556712		39.6406	0.359352		79.8151	10.1849		37.8469
	3.6	28.2719	3.21376	54.2727	23.0157	3.8889				3.6	38.3551	6.45075	25.3215	12.5419	1.75457		39.618	0.382041		83.3586	6.64135		7.14811
	7.2	17.8343	2.36732	38.44	32.2207	8.70955				7.2	24.1949	4.75174	17.9346	17.558	3.92952		39.4221	0.577941		84.5324	5.46755		4.46821
	10.8	10.6056	1.64275	27.8377	36.8743	13.1351				10.8	14.3882	3.29738	12.988	20.0939	5.92621		39.008	0.991978		84.8755	5.12451		3.39067
	14.4	7.95149	1.45165	23.9993	38.0574	15.4268				14.4	10.7874	2.9138	11.1971	20.7386	6.96016		38.8958	1.10416		85.9328	4.06721		2.97961
	18	7.58197	1.44745	23.5837	38.319	15.6771				18	10.2861	2.90537	11.0032	20.8811	7.07309		38.9574	1.04261		86.1514	3.84862		2.95219
	21.6	7.26198	1.43977	23.0706	37.9046	15.4821				21.6	9.85198	2.88995	10.7638	20.6553	6.98513		38.4042	1.59577		84.883	5.11702		2.95704
109	25.2	9.84065	1.43303	23.2526	38.697	15.6378				25.2	13.3503	2.87642	10.8487	21.0871	7.05537		38.9912	1.00878		89.4988	0.501163		2.9888
Reduced Base & Amine	32	9.74624	1.4292	22.9268	38.7877	15.823				32	13.2222	2.86873	10.6967	21.1365	7.13893		38.9722	1.0278		89.7885	0.211523		2.96074
	42	9.98931	1.42026	22.6522	38.7717	16.0306				42	13.552	2.85079	10.5686	21.1278	7.23257		38.929	1.07097		90.4395	0.439519		2.9212

## Sheet: Graphs
*From concentrations on "Solver Page"						STANDARD CONDITIONS, iPr PEPPSI
																				Solid circle	MD1-91
																				Open circle	MD1-92
							KINETICS, iPr PEPPSI
																						Standard Conditions (MD1-91)
																						Half, 20 mM, ArBr (MD1-104)
																						Half, 90 mM, Amine (MD1-109)
																						Half, 100 mM, LiHMDS (MD1-103)
																					Time	Time	Adj ArBr 104	Conc Adj ArBr
																					0	7	18.7497	38.7497
																					3.58	10.58	13.4762	33.4762
																					7.16	14.16	10.6994	30.6994
																					10.74	17.74	8.75396	28.754
																					14.32	21.32	7.05038	27.0504
																					17.9	24.9	5.64171	25.6417
																					21.48	28.48	4.46046	24.4605
																					25.06	32.06	3.45328	23.4533
																					28.64	35.64	2.60151	22.6015
																					32.22	39.22	1.90734	21.9073
																					37.22	44.22	1.14486	21.1449
																					42.22	49.22	0.635067	20.6351
																					47.22	54.22	0.302606	20.3026
																					52.22	59.22	0.111105	20.1111
																					57.22	64.22	0.0638127	20.0638
																					62.22	69.22	0.0522164	20.0522
																					67.22	74.22	0.0955561	20.0956
																					77.22	84.22	0.153062	20.1531
																					87.22	94.22	0.13533	20.1353
																					97.22	104.22	0.112936	20.1129
																					Time	Time	Amine 109
																					0	20	88.7756
																					3.6	23.6	53.9789
																					7.2	27.2	34.0507
																					10.8	30.8	20.2491
																					14.4	34.4	15.1816
																					18	38	14.4761
																					21.6	41.6	13.8651
																					25.2	45.2	18.7885
																					32	52	18.6083
																					42	62	19.0724
							SAME EXCESS AND PDT INHIBITION, iPr PEPPSI
	Time	Adj Amine 106	Amine 106	Adj ArBr 106	Aryl Bromide 106		Spiro 106	Spiro - 20 106
	0	25	175.064	10	38.4331		22.3305	2.33052
	5	30	136.422	15	25.3324		24.1691	4.1691
	10	35	116.141	20	18.0956		25.7928	5.79279
	15	40	101.138	25	13.0661		27.8959	7.89592
	20	45	89.0065	30	9.24512		30.0554	10.0554
	25	50	78.0513	35	6.34045		32.3696	12.3696
	30	55	68.5046	40	4.11571		34.6877	14.6877
	35	60	59.0977	45	2.44722		37.1803	17.1803
	40	65	50.188	50	1.26516		40.0726	20.0726
	45	70	41.215	55	0.569148		42.8922	22.8922
	50	75	33.1465	60	0.155642		45.6338	25.6338
	55	80	25.5154	65	-0.188889		48.496	28.496
	60	85	18.4944	70	-0.34794		51.3097	31.3097
	65	90	12.2437	75	-0.337738		53.7905	33.7905
	70	95	6.38642	80	-0.231908		55.424	35.424
	75	100	2.15593	85	-0.291672		57.6227	37.6227
	80	105	1.51407	90	-0.284001		58.9157	38.9157
	85	110	1.20059	95	-0.233681		60.4543	40.4543
	90	115	1.02325	100	-0.233384		60.3906	40.3906
	95	120	1.00972	105	-0.205373		60.6563	40.6563
	100	125	0.935512	110	-0.418564		61.2578	41.2578
	105	130	0.99978	115	-0.524767		61.1915	41.1915
	110	135	1.0344	120	-0.605908		61.179	41.179
	Time	Adj Amine 91	Amine 91	Adj ArBr 91	Aryl Bromide Peak 91
	0	30	169.054	10	38.1319
	5	35	140.908	15	24.5793
	10	40	123.264	20	17.09
	15	45	109.433	25	11.9758
	20	50	97.5494	30	8.1987
	25	55	87.2516	35	5.43229
	30	60	77.1202	40	3.36646
	35	65	68.0621	45	2.03538
	40	70	59.5996	50	1.36002
	45	75	51.6863	55	0.724247
	50	80	43.2712	60	0.552579
	55	85	36.1059	65	0.479094
	60	90	28.1832	70	0.449779
	65	95	21.0479	75	0.42875
	70	100	19.163	80	0.369886
	75	105	18.6162	85	0.355556
	80	110	18.7473	90	0.352459
	85	115	18.6634	95	0.385483
	90	120	18.4724	100	0.377708

## Sheet: MD1-91
			MD1-91 iPr PEPPSI, Standard Conditions
																										Coefficients
																										Amine	1.35665
																										Unknown	2.00723
																										ArBr	0.466424
																										Int	0.544975
																	ArBr, Int, Spiro			Amine						Spiro	0.451175
																	Sum Error	24.7783		Sum Error	52.142
		Normalized iCLC Peak Area										Calculated Concentration 91														Weights
	Time	Aryl Bromide Peak at 5.547 minutes	Unknown Peak at 2.241 minutes	Amine 1.810 minutes	Intermeidate Peak at 6.504 minutes	Spiro Peak at 6.988 minutes				Time	Amine 91	Unknown Peak 91	Aryl Bromide Peak 91	Intermeidate Peak 91	Spiro Peak 91		Mass Balance	Error		Mass Balance	Error		Selectivity			91	1
	0	81.7539	12.957	88.5434	4.4291	0.164558				0	120.123	26.0077	38.1319	2.41375	0.0742443		40.6199	0.619935		177.262	2.73764		32.5109			92	1
	5	52.6973	9.6866	73.8019	25.0187	5.26437				5	100.123	19.4432	24.5793	13.6345	2.37515		40.589	0.588963		175.78	4.22042		5.7405			95	1
	10	36.6404	8.10243	64.5605	33.9321	10.9542				10	87.5861	16.2634	17.09	18.4921	4.94225		40.5243	0.52434		176.866	3.13385		3.74165			103	1
	15	25.6759	6.84277	57.3165	38.5734	17.1129				15	77.7585	13.735	11.9758	21.0215	7.72092		40.7183	0.718264		178.155	1.84487		2.72267			104	1
	20	17.5778	5.79925	51.0923	40.692	23.8558				20	69.3144	11.6404	8.1987	22.1761	10.7631		41.138	1.13796		180	3.17536e-05		2.06038			105	1
	25	11.6467	4.91455	45.6987	40.489	31.01				25	61.9973	9.86462	5.43229	22.0655	13.9909		41.4887	1.48874		181.821	1.8213		1.57713			106	1
	30	7.21761	4.02503	40.3923	37.7832	38.117				30	54.7983	8.07914	3.36646	20.5909	17.1974		41.1548	1.1548		180.928	0.928098		1.19733			109	1
	35	4.36381	3.42951	35.6481	34.2562	45.815				35	48.362	6.8838	2.03538	18.6687	20.6706		41.3747	1.37471		182.149	2.14943		0.903155
	40	2.91585	2.70857	31.2158	29.3053	53.3629				40	42.349	5.43672	1.36002	15.9706	24.076		41.4067	1.40665		181.468	1.46768		0.663342
	45	1.55277	2.14294	27.0711	23.6781	61.0517				45	36.726	4.30136	0.724247	12.904	27.545		41.1732	1.17321		181.317	1.31663		0.46847
	50	1.18472	1.96483	22.6636	17.8975	69.4855				50	30.7467	3.94386	0.552579	9.75367	31.3501		41.6564	1.65637		183.542	3.54221		0.311121
	55	1.02716	1.84276	18.9107	11.9425	76.5479				55	25.6553	3.69884	0.479094	6.50839	34.5365		41.524	1.52398		184.216	4.21575		0.18845
	60	0.964315	1.68647	14.7612	6.67392	81.2093				60	20.0258	3.38514	0.449779	3.63712	36.6396		40.7265	0.726465		180.629	0.62857		0.0992675
	65	0.919229	1.57674	11.024	2.8056	87.6574				65	14.9557	3.16487	0.42875	1.52898	39.5488		41.5066	1.50656		182.539	2.53874		0.0386606
	70	0.793027	1.53315	10.0368	2.4519	90.0032				70	13.6164	3.07737	0.369886	1.33622	40.6072		42.3133	2.3133		184.872	4.87238		0.032906
	75	0.762302	1.50697	9.75039	2.54078	89.7775				75	13.2279	3.02483	0.355556	1.38466	40.5053		42.2456	2.24555		184.068	4.0682		0.0341847
	80	0.755664	1.63468	9.81906	2.54217	89.2118				80	13.321	3.28117	0.352459	1.38542	40.2501		41.988	1.98799		183.655	3.65468		0.0344202
	85	0.826466	1.71595	9.77513	2.61119	89.7943				85	13.2614	3.4443	0.385483	1.42303	40.5129		42.3214	2.32143		185.048	5.04778		0.0351254
	90	0.809796	1.24034	9.67507	1.63681	86.5281				90	13.1257	2.48965	0.377708	0.892021	39.0393		40.309	0.309042		176.046	3.95371		0.0228493

## Sheet: MD1-92
			MD1-92 iPr PEPPSI Standard Conditions
																										Coefficients
																										Amine	1.35665
																										Unknown	2.00723
																										ArBr	0.466424
																										Int	0.544975
																	ArBr, Int, Spiro			Amine						Spiro	0.451175
																	Sum Error	59.7885		Sum Error	169.543
		Normalized iCLC Peak Area										Calculated Concentration 92														Weights
	Time	Amine 1.804 minutes	Unknown 2.240 minutes	ArBr 5.557 minutes	Intermediate 6.482 minutes	Spiro 6.953 minutes				Time	Amine 92	Unknown 2.2 92	Aryl Bromide 92	Intermediate 92	Spiro 92		Mass Balance	Error		Mass Balance	Error		Selectivity			91	1
	0	96.4313	11.6009	83.2438	4.79737	0.288493				0	130.824	23.2855	38.8269	2.61444	0.130161		41.5715	1.57146		183.144	3.14429		20.0863			92	1
	5	77.429	9.83096	54.0421	26.922	5.25058				5	105.044	19.733	25.2065	14.6718	2.36893		42.2472	2.24724		183.329	3.32945		6.19345			95	1
	10	67.3034	8.13758	37.5567	36.529	11.2814				10	91.3072	16.334	17.5173	19.9074	5.08989		42.5146	2.51456		184.149	4.14944		3.91116			103	1
	15	59.1154	6.80297	25.6338	40.2982	17.6026				15	80.199	13.6551	11.9562	21.9615	7.94185		41.8596	1.85958		183.2	3.19968		2.76529			104	1
	20	52.6549	5.73155	17.5575	41.9552	24.6918				20	71.4344	11.5045	8.18921	22.8645	11.1403		42.194	2.19404		184.734	4.73371		2.05242			105	1
	25	46.0783	4.76042	11.0605	40.8865	31.7674				25	62.5122	9.55525	5.15889	22.2821	14.3326		41.7736	1.7736		183.517	3.51735		1.55464			106	1
	30	39.8771	4.11012	6.58042	38.4257	39.4498				30	54.0994	8.24994	3.06926	20.941	17.7988		41.809	1.80905		183.676	3.67635		1.17655			109	1
	35	35.512	3.43846	3.62154	34.5975	47.6566				35	48.1774	6.90176	1.68917	18.8548	21.5015		42.0454	2.0454		185.696	5.69634		0.876906
	40	30.8132	2.98114	1.73303	29.8134	55.4297				40	41.8027	5.98383	0.808326	16.2476	25.0085		42.0644	2.06437		186.299	6.29941		0.649682
	45	26.5208	2.49814	0.660634	23.8256	64.1461				45	35.9795	5.01433	0.308135	12.9844	28.9411		42.2336	2.23359		187.741	7.74124		0.448648
	50	22.0867	2.24231	0.233238	17.5187	72.4906				50	29.9639	4.50082	0.108788	9.54724	32.7059		42.3619	2.36194		188.884	8.8837		0.291912
	55	17.8033	2.04276	0.109698	11.6781	81.513				55	24.1529	4.10027	0.0511658	6.36426	36.7766		43.192	3.19203		192.188	12.1884		0.173052
	60	13.0309	1.43108	0.24214	6.62929	89.671				60	17.6784	2.87251	0.11294	3.61279	40.4573		44.183	4.18301		192.478	12.4781		0.089299
	65	10.4664	1.19406	0.685534	2.93233	96.3411				65	14.1993	2.39675	0.319749	1.59805	43.4667		45.3845	5.38446		196.056	16.0556		0.0367649
	70	9.415	1.13714	0.570793	2.75188	96.8332				70	12.7729	2.28249	0.266231	1.49971	43.6887		45.4546	5.45465		195.092	15.0921		0.0343271
	75	9.85397	1.56968	0.494969	2.86083	95.3912				75	13.3684	3.15071	0.230865	1.55908	43.0381		44.828	4.82802		194.94	14.9403		0.0362256
	80	9.70447	1.61521	0.511571	2.78067	95.1119				80	13.1656	3.24209	0.238609	1.51539	42.9121		44.6661	4.66608		194.329	14.3289		0.0353139
	85	9.76578	1.68726	0.49538	2.70552	95.1927				85	13.2488	3.38672	0.231057	1.47444	42.9486		44.6541	4.65406		194.765	14.7653		0.0343304
	90	9.65245	1.7676	0.519801	2.66393	95.4334				90	13.095	3.54798	0.242447	1.45177	43.0571		44.7514	4.75136		195.323	15.3231		0.0337173

## Sheet: MD1-95
			MD1-95, Reduced Amine
																										Coefficients
																										Amine	1.35665
																										Unknown	2.00723
																										ArBr	0.466424
																										Int	0.544975
																	#REF!			#REF!						Spiro	0.451175
																	#REF!	57.303		#REF!	127.261
		Normalized iCLC Peak Area										#REF!														Weights
	Time	Amine 1.719 minutes	Unknwon 2.227 minutes	ArBr 5.422 minutes	Int 6.321 minutes	Spiro				Time	Amine 95	Unknown 2.2 95	Aryl Bromide 95	Intermediate 95	Spiro 95		#REF!	#REF!		#REF!	#REF!		#REF!			91	1
	0	48.3527	10.0305	85.6086	1.01428	0				0	65.5977	20.1335	39.9299	0.552758	0		40.4826	0.482613		106.97	16.9703		N/A			92	1
	15	41.5422	10.7772	82.697	2.55975	0				15	56.3583	21.6323	38.5718	1.395	0		39.9668	0.0331953		102.413	12.4129					95	1
	30	41.1266	10.4669	80.6232	3.21971	0				30	55.7945	21.0094	37.6045	1.75466	0		39.3592	0.640797		101.323	11.3226					103	1
	45	40.8182	10.6332	79.3414	3.87868	0				45	55.3761	21.3432	37.0067	2.11378	0		39.1205	0.879524		102.29	12.2901					104	1
	60	41.6806	9.70396	77.7043	4.40973	0				60	56.546	19.4781	36.2431	2.40319	0		38.6463	1.35369		100.308	10.3085					105	1
	80	40.4905	10.2155	76.4712	4.91418	0				80	54.9315	20.5049	35.668	2.6781	0		38.3461	1.65394		101.298	11.2975					106	1
	100	41.2925	9.42208	75.3156	5.33788	0				100	56.0196	18.9123	35.1289	2.90901	0		38.038	1.96205		99.6621	9.66211					109	1
	120	39.9788	9.60947	73.3752	6.03638	0				120	54.2372	19.2884	34.2239	3.28967	0		37.5136	2.48643		99.3934	9.39337
	150	39.1956	9.57895	71.6896	6.67572	0				150	53.1747	19.2271	33.4377	3.6381	0		37.0758	2.92419		98.9052	8.90517
	180	38.926	9.33795	69.9085	7.14049	0				180	52.809	18.7434	32.607	3.89139	0		36.4984	3.50162		98.0785	8.07852
	210	39.2159	8.75884	68.8876	7.6393	0				210	53.2023	17.581	32.1308	4.16322	0		36.294	3.70597		96.6907	6.69071
	240	36.3903	7.27832	65.0129	6.93727	0				240	49.3689	14.6092	30.3236	3.78064	0		34.1042	5.89581		86.1487	3.85131
	270	41.0237	6.63946	59.6856	9.14818	0				270	55.6549	13.3269	27.8388	4.98553	0		32.8243	7.17571		92.2798	2.27977
	300	39.2436	7.00882	57.7215	9.59472	0				300	53.2399	14.0683	26.9227	5.22888	0		32.1516	7.84844		91.8343	1.8343
	330	38.1924	7.25374	56.45	9.83089	0				330	51.8137	14.5599	26.3296	5.35758	0		31.6872	8.3128		91.6487	1.64872
	360	38.1207	6.86582	55.8203	10.125	0				360	51.7166	13.7813	26.0359	5.51788	0		31.5538	8.44621		90.3148	0.314822

## Sheet: MD1-103
			MD1-103, Reduced LiHMDS (2nd run)
																										Coefficients
																										Amine	1.35665
																										Unknown	2.00723
																										ArBr	0.466424
																										Int	0.544975
	#REF!																#REF!			#REF!						Spiro	0.451175
																	#REF!	10.3222		#REF!	24.2923
		Normalized iCLC Peak Area										#REF!														Weights
	Time	Amine 1.787 minutes	Unknown 2.239 minutes	ArBr 5.377 minutes	Intermediate 6.310 minutes	Spiro 6.705 minutes				Time	Amine 103	Unknown 2.2 103	Aryl Bromide 103	Intermediate 103	Spiro 103		#REF!	#REF!		#REF!	#REF!		#REF!			91	1
	0	110.469	6.83736	83.0618	4.05083	0.184878				0	149.867	13.7241	38.742	2.2076	0.0834122		41.033	1.03298		182.064	2.06445		26.4661			92	1
	5	86.4906	5.20641	52.4551	26.6172	4.75062				5	117.338	10.4505	24.4663	14.5057	2.14336		41.1154	1.11536		175.823	4.17669		6.76775			95	1
	10	74.2689	4.22915	35.1364	36.4588	10.9045				10	100.757	8.48887	16.3885	19.8691	4.91984		41.1774	1.1774		177.152	2.8477		4.03857			103	1
	15	64.8944	3.51186	23.5445	40.6923	17.5425				15	88.0391	7.0491	10.9817	22.1763	7.91471		41.0727	1.07272		178.149	1.85132		2.80191			104	1
	20	62.1366	2.85893	19.4329	41.2749	21.0062				20	84.2977	5.73853	9.06396	22.4938	9.47746		41.0352	1.03517		178.672	1.32791		2.3734			105	1
	25	62.0718	2.8379	18.9261	40.975	20.7983				25	84.2098	5.69632	8.82756	22.3303	9.38366		40.5415	0.541532		177.798	2.20235		2.3797			106	1
	30	63.3748	1.75682	18.5289	41.2972	20.9508				30	85.9776	3.52634	8.64234	22.5059	9.45245		40.6007	0.600723		175.852	4.14808		2.38096			109	1
	35	62.8744	2.75722	18.6154	40.9905	21.0611				35	85.2986	5.53436	8.68267	22.3388	9.50225		40.5237	0.523726		179.054	0.946071		2.3509
	40	63.2198	2.71631	18.4489	40.5173	20.6427				40	85.7672	5.45226	8.605	22.0809	9.31346		39.9994	0.000644724		178.087	1.91263		2.37086
	45	63.6596	2.51567	18.4663	40.7357	21.1942				45	86.3639	5.04952	8.61313	22.1999	9.5623		40.3753	0.375328		179.112	0.888091		2.32161
	50	63.7265	2.47214	17.9498	41.0792	21.2366				50	86.4546	4.96214	8.37219	22.3871	9.5814		40.3407	0.34073		179.479	0.521216		2.33652
	55	63.5684	2.58372	18.0898	40.8133	21.4984				55	86.2402	5.18611	8.43751	22.2422	9.69951		40.3792	0.379234		179.895	0.105144		2.29313
	60	63.7131	2.5564	18.1469	40.8775	21.5804				60	86.4365	5.13127	8.46413	22.2772	9.73652		40.4779	0.477854		180.2	0.199538		2.288
	65	63.768	2.47056	17.6428	41.1353	21.5738				65	86.5109	4.95897	8.229	22.4177	9.73355		40.3803	0.38027		180.198	0.198457		2.30314
	70	63.7142	2.53225	17.9721	40.8461	21.6434				70	86.4379	5.08281	8.38261	22.2601	9.76497		40.4077	0.407678		180.184	0.183601		2.27959
	75	63.5396	2.54552	17.8097	40.8232	21.6569				75	86.2011	5.10944	8.30687	22.2476	9.77105		40.3255	0.325504		179.999	0.000632517		2.27689
	80	63.6093	2.53277	17.6832	41.19	21.8098				80	86.2956	5.08384	8.24785	22.4475	9.84003		40.5354	0.535382		180.718	0.718446		2.28124

## Sheet: MD1-104
			MD1-104, Reduced ArBr
																										Coefficients
																										Amine	1.35665
																										Unknown	2.00723
																										ArBr	0.466424
																										Int	0.544975
																	#REF!			#REF!						Spiro	0.451175
																	Sum Error	13.7246		Sum Error	25.2039
		Normalized iCLC Peak Area										#REF!														Weights
	Time	Aryl Bromide 5.445 minutes	Intermediate 6.304 minutes	Spiro 6.800 minutes	Amine 1.794 minutes	Unknown 2.245 minutes				Time	Amine 104	Unknown 2.2 104	Aryl Bromide 104	Intermediate 104	Spiro 104		Mass Balance	Error		Mass Balance	Error		Selectivity	ln(ArBr)		91	1
	0	40.199	2.18952	0.114675	93.5168	12.1153				0	126.87	24.3182	18.7497	1.19323	0.0517386		19.9947	0.00528329		178.1	1.90039		23.0627	2.93118		92	1
	3.58	28.8925	9.70676	1.77215	86.2348	11.7339				3.58	116.99	23.5525	13.4762	5.28994	0.799549		19.5656	0.434361		177.874	2.12637		6.61615	2.60092		95	1
	7.16	22.9392	13.1765	3.31006	82.5352	11.3275				7.16	111.972	22.7369	10.6994	7.18084	1.49342		19.3736	0.626351		177.781	2.21936		4.80833	2.37019		103	1
	10.74	18.7683	15.6134	4.96888	80.2053	11.0226				10.74	108.811	22.1249	8.75396	8.5089	2.24183		19.5047	0.495307		179.046	0.95443		3.79551	2.16951		104	1
	14.32	15.1158	17.2178	6.64689	76.9198	11.0073				14.32	104.353	22.0942	7.05038	9.38328	2.99891		19.4326	0.56743		179.304	0.696056		3.1289	1.95308		105	1
	17.9	12.0957	18.2847	8.47792	75.2067	10.5229				17.9	102.029	21.1219	5.64171	9.96469	3.82502		19.4314	0.56858		179.502	0.497544		2.60513	1.73019		106	1
	21.48	9.56312	18.9344	10.4015	73.5429	10.2917				21.48	99.772	20.6577	4.46046	10.3188	4.6929		19.4722	0.527849		180.497	0.496683		2.19881	1.49525		109	1
	25.06	7.40375	19.0648	12.3702	71.4327	10.1804				25.06	96.9092	20.4343	3.45328	10.3898	5.58113		19.4243	0.57574		180.882	0.882122		1.8616	1.23933
	28.64	5.57757	18.7456	14.3415	69.0626	10.1334				28.64	93.6938	20.3401	2.60151	10.2159	6.47054		19.2879	0.7121		180.688	0.687868		1.57883	0.956092
	32.22	4.08929	18.2328	16.5237	67.484	9.79337				32.22	91.5523	19.6575	1.90734	9.93639	7.45506		19.2988	0.701217		180.56	0.560351		1.33284	0.645709
	37.22	2.45455	16.6915	19.5414	64.6245	9.68329				37.22	87.6729	19.4366	1.14486	9.09642	8.81658		19.0579	0.942137		180.005	0.00512859		1.03174	0.135281
	42.22	1.36157	14.7019	22.8825	62.6525	9.23887				42.22	84.9977	18.5445	0.635067	8.01216	10.324		18.9712	1.02878		179.407	0.593058		0.776072	-0.454025
	47.22	0.648778	12.1443	26.2291	59.8179	9.21954				47.22	81.152	18.5057	0.302606	6.61833	11.8339		18.7549	1.24513		178.736	1.26418		0.559267	-1.19533
	52.22	0.238206	9.34077	29.8021	58.0335	8.89955				52.22	78.7313	17.8634	0.111105	5.09049	13.446		18.6475	1.35246		178.423	1.57711		0.378589	-2.19728
	57.22	0.136813	6.38904	33.4009	55.9501	8.63519				57.22	75.9047	17.3328	0.0638127	3.48187	15.0696		18.6153	1.38467		177.813	2.18738		0.231052	-2.7518
	62.22	0.111951	3.66832	36.8882	54.0781	8.37433				62.22	73.3651	16.8092	0.0522164	1.99914	16.643		18.6944	1.30563		177.554	2.44617		0.120119	-2.95236
	67.22	0.20487	1.54075	40.278	52.0983	8.1788				67.22	70.6793	16.4167	0.0955561	0.839672	18.1724		19.1076	0.892377		177.882	2.11837		0.0462059	-2.34804
	77.22	0.328162	-0.117289	43.9357	50.1439	7.95212				77.22	68.0279	15.9617	0.153062	-0.0639194	19.8227		19.9118	0.0881945		179.114	0.885926		-0.00322456	-1.87691
	87.22	0.290145	-0.0782529	43.8223	49.8914	7.89793				87.22	67.6853	15.8529	0.13533	-0.0426458	19.7715		19.8642	0.135794		178.392	1.60807		-0.00215693	-2.00004
	97.22	0.242132	-0.0842834	43.8804	50.0479	7.84812				97.22	67.8976	15.753	0.112936	-0.0459323	19.7977		19.8647	0.135253		178.503	1.49737		-0.00232008	-2.18093
												Time	ln(ArBr)
												0	2.93118
												3.58	2.60092
												7.16	2.37019
												10.74	2.16951
												14.32	1.95308
												17.9	1.73019
												21.48	1.49525
												25.06	1.23933
												28.64	0.956092
												32.22	0.645709
												37.22	0.135281
												42.22	-0.454025
												47.22	-1.19533
												52.22	-2.19728
												57.22	-2.7518
												62.22	-2.95236
												67.22	-2.34804
												77.22	-1.87691
												87.22	-2.00004
												97.22	-2.18093

## Sheet: MD1-105
			MD1-105, Same Excess
																										Coefficients
																										Amine	1.35665
																										Unknown	2.00723
																										ArBr	0.466424
																										Int	0.544975
																	#REF!			#REF!						Spiro	0.451175
																	Sum Error	63.1073		Sum Error	225.388
		Normalized iCLC Peak Area										#REF!														Weights
	Time	Amine 1.755 minutes	Unknown 2.255 minutes	ArBr 5.367 minutes	Int 6.457 minutes	Spiro 6.863 minutes				Time	Amine 105	Unknown 2.2 105	Aryl Bromide 105	Intermediate 105	Spiro 105		Mass Balance	Error		Mass Balance	Error		Selectivity			91	1
	0	154.339	16.6714	127.659	3.80358	-0.241113				0	209.384	33.4632	59.5432	2.07285	-0.108784		61.5072	1.50724		280.021	10.0213		-19.0548			92	1
	5	129.353	15.9063	100.388	26.1971	1.73348				5	175.487	31.9276	46.8234	14.2768	0.7821		61.8823	1.88228		271.024	1.0241		18.2544			95	1
	10	117.35	15.2421	82.9363	38.0565	4.14644				10	159.202	30.5943	38.6835	20.7398	1.87077		61.2941	1.29407		269.354	0.646238		11.0863			103	1
	15	109.574	14.1617	69.1701	46.661	8.00295				15	148.653	28.4258	32.2626	25.429	3.61073		61.3023	1.30235		270.806	0.805883		7.04263			104	1
	20	102.106	13.6885	57.9185	52.818	12.0059				20	138.523	27.476	27.0146	28.7845	5.41678		61.2158	1.21582		272.711	2.71087		5.31395			105	1
	25	94.5024	13.3697	48.3817	57.1105	16.1629				25	128.207	26.836	22.5664	31.1238	7.2923		60.9825	0.982453		273.295	3.29549		4.26804			106	1
	30	88.5919	12.8278	40.5046	60.1172	19.9394				30	120.188	25.7484	18.8923	32.7623	8.99617		60.6508	0.650818		273.194	3.19443		3.64181			109	1
	35	83.0281	12.3847	33.7601	61.988	24.3324				35	112.64	24.859	15.7465	33.7819	10.9782		60.5066	0.50658		273.835	3.83461		3.07718
	40	76.2368	11.3964	26.0962	62.7667	30.1062				40	103.427	22.8752	12.1719	34.2063	13.5832		59.9613	0.0386638		271.922	1.92227		2.51829
	45	70.6007	11.1987	21.6178	62.0775	34.758				45	95.7805	22.4784	10.083	33.8307	15.6819		59.5957	0.404331		271.126	1.12637		2.1573
	50	67.5819	10.5742	17.8999	61.3627	39.1269				50	91.6851	21.2248	8.34895	33.4411	17.6531		59.4432	0.556822		271.629	1.62935		1.89435
	55	63.0939	10.0782	14.7418	59.5462	43.7332				55	85.5964	20.2293	6.87591	32.4511	19.7313		59.0584	0.941642		269.882	0.117603		1.64465
	60	59.2822	9.24367	11.9798	56.6503	47.4081				60	80.4252	18.5541	5.58764	30.873	21.3893		57.85	2.15002		264.837	5.16309		1.44338
	65	52.246	10.2058	9.76782	54.5808	52.3505				65	70.8796	20.4853	4.55594	29.7452	23.6192		57.9203	2.07968		265.817	4.18256		1.25936
	70	48.9408	9.73171	7.921	51.5585	56.7204				70	66.3956	19.5338	3.69454	28.0981	25.5908		57.3834	2.61658		264.022	5.97753		1.09797
	75	45.8596	9.27974	6.39519	47.5175	60.7274				75	62.2156	18.6265	2.98287	25.8959	27.3987		56.2774	3.72261		260.855	9.14497		0.94515
	80	43.3552	8.7445	5.27059	45.5226	66.3937				80	58.8179	17.5522	2.45832	24.8087	29.9551		57.2221	2.77787		263.36	6.63979		0.828193
	85	40.8195	8.3309	4.00119	42.2943	69.8369				85	55.3778	16.722	1.86625	23.0493	31.5087		56.4242	3.57576		260.955	9.04487		0.731524
	90	38.304	7.92419	3.37446	39.2047	74.1515				90	51.9652	15.9056	1.57393	21.3656	33.4553		56.3948	3.60522		260.329	9.67124		0.638631
	95	36.122	7.43392	2.62194	36.4492	77.7257				95	49.0049	14.9216	1.22293	19.8639	35.0679		56.1547	3.84528		258.847	11.1526		0.566441
	100	33.1123	7.02656	2.22813	33.7485	78.8611				100	44.9219	14.1039	1.03925	18.3921	35.5802		55.0115	4.98851		252.234	17.7655		0.51692
	110	30.696	6.25756	1.67829	28.5183	88.8343				110	41.6438	12.5603	0.782795	15.5417	40.0798		56.4043	3.5957		258.167	11.833		0.38777
	115	28.328	5.71803	1.58199	26.4104	93.1879				115	38.4313	11.4774	0.737877	14.393	42.044		57.1749	2.82507		258.348	11.6518		0.342332
	120	26.6077	5.35551	1.47588	24.0527	95.9212				120	36.0973	10.7497	0.688385	13.1081	43.2772		57.0737	2.92628		256.922	13.0781		0.302887
	125	25.1206	4.94466	1.43065	21.6461	98.6324				125	34.0798	9.92505	0.667288	11.7966	44.5005		56.9643	3.03569		255.525	14.4751		0.265089
	140	20.7088	4.18889	1.3406	14.9865	106.925				140	28.0946	8.40805	0.625288	8.16724	48.2416		57.0342	2.96584		254.212	15.7882		0.169299
	155	17.3231	3.45901	1.41865	9.46444	114.087				155	23.5014	6.94302	0.661694	5.15788	51.4732		57.2927	2.70726		253.596	16.4041		0.100205
	170	14.6992	2.91112	1.52889	4.92235	119.782				170	19.9416	5.84329	0.713111	2.68256	54.0425		57.4382	2.56184		253.163	16.8367		0.0496379
	185	12.6569	2.46534	1.66714	2.5949	124.039				185	17.1709	4.9485	0.777595	1.41416	55.9633		58.155	1.84496		253.749	16.2506		0.0252693

[truncated: 2 more sheets: MD1-106, MD1-109]
