# Supplementary material for: Ring walking as a regioselectivity control element in Pd-catalyzed C-N cross-coupling
Source: Nat Commun. 2022 May 24;13:2869. doi: 10.1038/s41467-022-30255-1 (PMC9130136; doi:10.1038/s41467-022-30255-1)
Supplement: Supplementary file 5 — Kinetic Data - alternate substrates [file 41467_2022_30255_MOESM5_ESM.xlsx]

## Sheet: 17 (X60)
				RAW PEAK AREA																NORMALIZED PEAK AREA																CONCENTRATION										RESPONSE FACTORS
MD1-196		Time	Amine 1.687 min	Biphenyl 1.965 min	OxDeg 2.2 min	BHT 2.32 min	ArBr 4.953 min	Di 8.312 min	Tri 9.134 min	Tetra 9.342 min						Time	Amine 1.687 min	Biphenyl 1.965 min	OxDeg 2.2 min	ArBr 4.953 min	Di 8.312 min	Tri 9.134 min	Tetra 9.342 min									Time	Amine 166	OxDeg 167	ArBr2 167	Di Int 196	Tri Int 196	Product ArN2 167
		0.809294	1409.35	624.943	137.058	37.6858	897.894	23.1819	0	0						0.809294	2.25517	1	0.219313	1.43676	0.0370945	0	0									0.809294	174.388	6.73444	40.4128	1.01507	0	0
X60 PEPPSI		13.9297	917.063	598.591	105.828	39.5089	328.763	265.67	191.324	49.7621						13.9297	1.53203	1	0.176795	0.549228	0.443825	0.319624	0.0831321									13.9297	118.469	5.42883	15.4485	12.1451	8.45445	1.73604
		27.0507	685.125	583.857	87.6457	39.1601	116.587	293.738	316.342	121.297						27.0507	1.17345	1	0.150115	0.199684	0.5031	0.541815	0.207751									27.0507	90.7405	4.60958	5.61667	13.7671	14.3317	4.33845
		40.1745	550.787	599.579	72.8407	38.7364	28.5711	246.777	412.348	237.304						40.1745	0.918623	1	0.121486	0.047652	0.411583	0.687729	0.395785									40.1745	71.0354	3.73048	1.34034	11.2628	18.1913	8.26514
		53.3028	433.96	596.277	59.8841	38.1979	0	145.911	426.328	397.555						53.3028	0.727782	1	0.10043	0	0.244704	0.714983	0.66673									53.3028	56.278	3.0839	0	6.69622	18.9122	13.9233
		66.435	348.036	590.434	50.0611	37.9574	0	57.0733	354.749	606.785						66.435	0.589458	1	0.084787	0	0.0966633	0.600828	1.02769									66.435	45.5817	2.60355	0	2.64515	15.8927	21.4612
		79.5574	276.157	574.438	41.4314	38.0456	0	11.464	209.577	818.906						79.5574	0.480743	1	0.072125	0	0.0199569	0.364838	1.42558									79.5574	37.1749	2.21474	0	0.546113	9.65043	29.7702
		92.6796	232.065	599.292	35.5785	38.234	0	0	44.2146	1058.95						92.6796	0.387233	1	0.0593676	0	0	0.0737781	1.767									92.6796	29.944	1.823	0	0	1.95152	36.9002
		105.809	219.488	618.628	36.6602	35.9724	0	0	0	1184.2						105.809	0.354798	1	0.0592604	0	0	0	1.91424									105.809	27.4358	1.81971	0	0	0	39.9749
		118.936	220.859	623.338	36.732	36.0028	0	0	0	1185.69						118.936	0.354317	1	0.0589279	0	0	0	1.90217									118.936	27.3987	1.8095	0	0	0	39.7228
		132.056	226.455	641.604	37.1189	35.9998	0	0	0	1206.07						132.056	0.352951	1	0.0578532	0	0	0	1.87978									132.056	27.2931	1.7765	0	0	0	39.2552
		145.181	225.364	632.239	37.424	36.1215	0	0	0	1196.74						145.181	0.356453	1	0.0591928	0	0	0	1.89287									145.181	27.5639	1.81763	0	0	0	39.5285
		158.312	222.261	627.253	37.6544	36.2419	0	0	0	1201.47						158.312	0.35434	1	0.0600306	0	0	0	1.91544									158.312	27.4005	1.84336	0	0	0	40
		171.446	229.988	652.728	37.3357	36.2433	0	0	0	1208.5						171.446	0.35235	1	0.0571995	0	0	0	1.85146									171.446	27.2465	1.75642	0	0	0	38.6639
																																														RESPONSE FACTORS
																																														Amine	77.3281
																																														OxDeg	30.707
																																														ArBr2	28.1277
																																														Mono	24.5875
			1.714 min	1.972 min	5.076 min	7.307 min	7.631 min	8.543 min	8.819 min	9.148 min	9.491 min	9.758 min					1.714 min	1.972 min	5.076 min	7.307 min	7.631 min	8.543 min	8.819 min	9.148 min	9.491 min	9.758 min							1.714 min	1.972 min	5.076 min	7.307 min	7.631 min	8.543 min	8.819 min	9.148 min	9.491 min	9.758 min				Di (ArBr1N1)	27.3646
MD1-195		Time	Amine	Biphenyl	ArBr	A MONO	B MONO	C DI	D DI	E TRI	F TRI	G TETRA				Time	Amine	Biphenyl	ArBr	A MONO	B MONO	C DI	D DI	E TRI	F TRI	G TETRA						Time	Amine	Biphenyl	ArBr	A MONO	B MONO	C DI	D DI	E TRI	F TRI	G TETRA				Tri	26.4513
		0.802926	1399.99	570.765	785.784	0	29.6229	0	0	0	0	0				0.802926	2.45283	1	1.37672	0	0.0519003	0	0	0	0	0						0.802926	189.673		38.724	0	1.2761	0	0	0	0	0				Pdt (ArN2)	20.8829
X60 XantPhos		15.3841	1342.48	584.443	586.445	13.6502	223.715	6.73006	0	0	0	0				15.3841	2.29703	1	1.00343	0.0233558	0.382783	0.0115153	0	0	0	0						15.3841	177.625		28.2241	0.574262	9.41168	0.315113	0	0	0	0
		29.9641	1285.28	574.315	488.804	27.5603	287.553	14.6867	11.86	0	0	0				29.9641	2.23794	1	0.851108	0.0479882	0.500689	0.0255726	0.0206506	0	0	0						29.9641	173.055		23.9397	1.17991	12.3107	0.699783	0.565096	0	0	0				Sum ArBr	92.6165
		44.5478	1194.52	544.126	400.735	36.9714	322.987	23.739	21.6928	0	0	0				44.5478	2.19529	1	0.736475	0.0679465	0.593588	0.0436278	0.0398672	0	0	0						44.5478	169.758		20.7154	1.67064	14.5949	1.19386	1.09095	0	0	0				Sum Amine	614.474
		59.135	1128.42	521.858	333.542	43.7312	348.647	33.5272	33.8929	0	0	0				59.135	2.1623	1	0.639144	0.083799	0.668088	0.0642457	0.0649466	0	0	0						59.135	167.207		17.9776	2.06041	16.4266	1.75806	1.77724	0	0	0
		73.7148	1077.92	511.049	279.844	48.3252	363.947	43.8277	45.4416	0	0	0				73.7148	2.10924	1	0.547588	0.0945609	0.712158	0.0857604	0.0889184	0	0	0						73.7148	163.104		15.4024	2.32502	17.5102	2.3468	2.43321	0	0	0					77.3281
		88.3008	1052.41	508.188	241.213	52.2787	380.669	55.8489	60.8009	0	0	0				88.3008	2.07091	1	0.474653	0.102873	0.749071	0.109898	0.119642	0	0	0						88.3008	160.139		13.3509	2.52939	18.4178	3.00731	3.27397	0	0	0					30.707
		102.882	1058.73	524.221	212.651	55.753	397.335	69.3719	77.8487	0	7.85973	0				102.882	2.01962	1	0.405651	0.106354	0.757953	0.132333	0.148503	0	0.0149932	0						102.882	156.173		11.41	2.61498	18.6362	3.62124	4.06373	0	0.396588	0					28.1277
		117.474	1032.7	524.923	179.988	56.4218	395.765	80.706	91.7108	0	10.132	0				117.474	1.96734	1	0.342885	0.107486	0.753949	0.153748	0.174713	0	0.0193019	0						117.474	152.131		9.64456	2.64281	18.5377	4.20726	4.78095	0	0.510559	0					24.5875
		132.062	1007.93	523.955	154.33	56.668	394.81	93.3783	106.814	0	13.3522	0				132.062	1.92369	1	0.294548	0.108154	0.753518	0.178218	0.20386	0	0.0254835	0						132.062	148.755		8.28495	2.65925	18.5271	4.87686	5.57855	0	0.67407	0					27.3646
		146.648	975.553	527.779	128.156	54.2364	375.757	101.355	116.945	0	16.4676	0				146.648	1.84841	1	0.242822	0.102763	0.711959	0.19204	0.221579	0	0.0312016	0						146.648	142.934		6.83002	2.5267	17.5053	5.25511	6.06341	0	0.825323	0					26.4513
		161.225	1050.03	582.489	119.446	57.6833	397.958	121.805	141.002	7.31323	22.2022	0				161.225	1.80266	1	0.205061	0.0990291	0.683203	0.209112	0.242068	0.0125551	0.0381161	0						161.225	139.396		5.76791	2.43488	16.7983	5.72226	6.62408	0.3321	1.00822	0					20.8829
		190.398	975.678	556.119	70.7639	51.9174	362.109	141.255	163.516	11.8481	32.2697	0				190.398	1.75444	1	0.127246	0.0933565	0.651136	0.254001	0.294031	0.021305	0.0580265	0						190.398	135.667		3.57913	2.29541	16.0098	6.95064	8.04603	0.563545	1.53487	0
		219.563	1050.74	625.608	53.3508	52.3671	368.286	180.179	206.659	19.8252	49.999	0				219.563	1.67955	1	0.0852784	0.083706	0.588685	0.288006	0.330334	0.0316896	0.0799207	0						219.563	129.876		2.39869	2.05812	14.4743	7.88116	9.03944	0.838229	2.114	0
		248.732	922.182	574.825	32.4702	41.6855	300.256	181.611	206.211	25.7071	60.5264	0				248.732	1.60428	1	0.0564871	0.0725186	0.522343	0.315942	0.358737	0.0447216	0.105295	0						248.732	124.056		1.58885	1.78305	12.8431	8.64561	9.8167	1.18294	2.78519	0
		277.902	1007.93	661.908	23.7574	40.5444	298.393	221.454	246.887	39.0969	86.9895	6.01668				277.902	1.52277	1	0.0358924	0.0612538	0.450807	0.334569	0.372993	0.059067	0.131422	0.0090899						277.902	117.753		1.00957	1.50608	11.0842	9.15534	10.2068	1.5624	3.47628	0.189824
		307.068	951.632	651.35	14.6039	33.4383	251.26	228.036	249.58	49.4416	104.698	8.85626				307.068	1.46102	1	0.0224211	0.0513369	0.385753	0.350097	0.383173	0.0759064	0.16074	0.0135968						307.068	112.978		0.630653	1.26225	9.4847	9.58026	10.4854	2.00782	4.25178	0.28394
		336.24	825.045	583.71	8.48058	25.4895	199.269	222.899	237.87	59.1248	119.423	12.0689				336.24	1.41345	1	0.0145288	0.0436681	0.341384	0.381866	0.407514	0.101291	0.204593	0.0206761						336.24	109.299		0.408661	1.07369	8.39378	10.4496	11.1514	2.67928	5.41175	0.431777
		365.41	834.038	611.545	5.29817	21.7615	176.737	239.874	249.164	76.7044	148.445	17.7088				365.41	1.36382	1	0.00866357	0.0355844	0.289001	0.392242	0.407433	0.125427	0.242737	0.0289575						365.41	105.462		0.243687	0.874931	7.10581	10.7335	11.1492	3.31771	6.42069	0.604717
		394.567	796.646	605.041	0	17.2753	145.45	241.167	243.217	92.4806	172.229	24.3598				394.567	1.31668	1	0	0.0285522	0.240397	0.398596	0.401984	0.15285	0.284656	0.0402614						394.567	101.816		0	0.702028	5.91077	10.9074	11.0001	4.04308	7.52952	0.840775
		423.741	768.891	609.238	0	13.6118	119.986	239.942	233.657	108.921	196.73	33.0575				423.741	1.26205	1	0	0.0223424	0.196944	0.39384	0.383524	0.178782	0.322911	0.0542604						423.741	97.5922		0	0.549345	4.84236	10.7773	10.495	4.72902	8.54141	1.13312
		452.904	740.137	613.842	0	10.1115	97.1356	235.598	220.695	127.29	222.196	44.2191				452.904	1.20574	1	0	0.0164725	0.158242	0.383808	0.35953	0.207367	0.361976	0.0720367						452.904	93.238		0	0.405018	3.89078	10.5028	9.8384	5.48511	9.57473	1.50433
		482.079	710.492	617.759	0	7.38659	78.5638	225.973	203.04	144.677	244.353	57.343				482.079	1.15011	1	0	0.0119571	0.127175	0.365795	0.328672	0.234197	0.395547	0.0928242						482.079	88.936		0	0.293995	3.12693	10.0098	8.99397	6.1948	10.4627	1.93844
		511.238	679.917	618.323	0	0	63.4477	215.849	184.057	163.116	267.305	74.0335				511.238	1.09961	1	0	0	0.102612	0.349087	0.297672	0.263805	0.432306	0.119733						511.238	85.0311		0	0	2.52299	9.55262	8.14566	6.97797	11.4351	2.50037
		540.416	659.393	629.04	0	0	52.8863	203.074	163.941	181.243	287.893	94.3832				540.416	1.04825	1	0	0	0.0840747	0.322832	0.260621	0.288127	0.457671	0.150043						540.416	81.0595		0	0	2.06719	8.83416	7.13178	7.62131	12.106	3.13334
		569.577	633.541	633.148	0	0	46.14	189.101	143.022	199.705	307.87	119.916				569.577	1.00062	1	0	0	0.072874	0.298668	0.22589	0.315416	0.486253	0.189397						569.577	77.3762		0	0	1.79179	8.17293	6.18139	8.34316	12.862	3.95516
		598.744	608.48	643.941	0	0	41.5194	172.038	121.202	215.96	323.147	150.132				598.744	0.944931	1	0	0	0.0644771	0.267165	0.188219	0.335372	0.501827	0.233145						598.744	73.0697		0	0	1.58533	7.31086	5.15053	8.87101	13.274	4.86874
		627.922	583.937	672.645	0	0	40.2718	153.941	99.579	229.7	332.833	185.479				627.922	0.86812	1	0	0	0.0598708	0.228859	0.148041	0.341487	0.494812	0.275746						627.922	67.1301		0	0	1.47207	6.26264	4.05108	9.03277	13.0884	5.75838
		657.087	557.862	678.669	0	0	40.5467	135.131	79.6838	242.12	339.33	0				657.087	0.821994	1	0	0	0.0597444	0.199111	0.117412	0.356758	0.499994	0						657.087	63.5632		0	0	1.46897	5.4486	3.21293	9.43669	13.2255	0
		686.247	522.881	679.661	0	0	43.0294	114.037	60.3012	246.26	333.078	271.802				686.247	0.769326	1	0	0	0.0633101	0.167785	0.0887224	0.362327	0.490065	0.399907						686.247	59.4905		0	0	1.55664	4.59137	2.42785	9.58401	12.9628	8.35123
		715.421	495.963	688.465	0	0	44.6599	95.2343	44.3807	251.144	325.694	0				715.421	0.720389	1	0	0	0.0648687	0.138328	0.0644633	0.364788	0.473073	0						715.421	55.7064		0	0	1.59496	3.7853	1.76401	9.6491	12.5134	0
		744.581	479.593	709.744	0	0	53.0618	79.813	32.8364	261.351	323.005	401.633				744.581	0.675727	1	0	0	0.0747619	0.112453	0.0462651	0.368233	0.455101	0.565884						744.581	52.2527		0	0	1.83821	3.07723	1.26602	9.74023	12.038	11.8173
		773.75	418.32	717.052	0	0	65.4124	46.7902	14.8096	250.737	274.088	551.316				773.75	0.583388	1	0	0	0.091224	0.0652536	0.0206535	0.349677	0.382242	0.768865						773.75	45.1123		0	0	2.24297	1.78564	0.565173	9.24941	10.1108	16.0561
		802.916	394.442	720.147	0	0	72.1454	33.5926	9.68826	239.757	241.43	640.393				802.916	0.547724	1	0	0	0.100181	0.0466469	0.0134532	0.332928	0.335251	0.889253						802.916	42.3545		0	0	2.46321	1.27647	0.368141	8.80636	8.86782	18.5702
		832.086	365.927	742.068	0	0	81.4142	22.2552	6.73405	226.84	205.181	745.173				832.086	0.493118	1	0	0	0.109712	0.0299907	0.0090747	0.305687	0.276499	1.00418						832.086	38.1319		0	0	2.69756	0.820684	0.248325	8.0858	7.31376	20.9703
		861.252	340.833	750.981	0	0	89.7859	13.4522	0	206.828	162.076	856.483				861.252	0.45385	1	0	0	0.119558	0.0179128	0	0.27541	0.215818	1.14049						861.252	35.0954		0	0	2.93964	0.490177	0	7.28494	5.70867	23.8166
		890.422	310.041	745.936	0	0	96.0873	6.67553	0	178.283	113.743	0				890.422	0.41564	1	0	0	0.128814	0.0089492	0	0.239006	0.152483	0						890.422	32.1407		0	0	3.16723	0.244891	0	6.32201	4.03337	0
		919.598	283.589	755.952	0	0	104.483	0	0	144.4	68.5164	1068.89				919.598	0.375141	1	0	0	0.138213	0	0	0.191018	0.0906358	1.41397						919.598	29.0089		0	0	3.39832	0	0	5.05267	2.39743	29.5277
		948.767	251.162	747.98	0	0	111.304	0	0	100.801	27.5064	1187.76				948.767	0.335787	1	0	0	0.148806	0	0	0.134764	0.0367742	1.58796						948.767	25.9658		0	0	3.65878	0	0	3.56468	0.972725	33.1613
		977.931	227.595	769.874	0	0	119.657	0	0	40.065	0	1349.66				977.931	0.295627	1	0	0	0.155424	0	0	0.052041	0	1.75309						977.931	22.8603		0	0	3.82148	0	0	1.37655	0	36.6096
		1007.09	209.167	756.227	0	0	126.305	0	0	0	0	1414.36				1007.09	0.276593	1	0	0	0.16702	0	0	0	0	1.87028						1007.09	21.3884		0	0	4.1066	0	0	0	0	39.0569
		1036.26	225.294	809.039	0	0	132.824	0	0	0	0	1480.73				1036.26	0.278472	1	0	0	0.164176	0	0	0	0	1.83024						1036.26	21.5337		0	0	4.03667	0	0	0	0	38.2206
		1065.43	219.675	789.424	0	0	130.966	0	0	0	0	1437.87				1065.43	0.278272	1	0	0	0.165901	0	0	0	0	1.82142						1065.43	21.5183		0	0	4.0791	0	0	0	0	38.0365
			441.408	704.548	0

## Sheet: 8,9 (Dimethylfluorene) 
																																			Sum ArBr Error	153.059
																																			Sum Amine Error	285.319
			RAW iCLC PEAK AREA											NORMALIZED iCLC PEAK AREA												CONCENTRATION									RESPONSE FACTORS					ArBr Error					Amine Error
																																								Sum Error	65.6436				Sum Error	104.935
MD1-163	Time	Amine 1.735 minutes	Biphenyl 1.979 minutes	Unknown 2.193 minutes	ArBr2 2.658 minutes	Int Br1N1 3.419 minutes	Pdt N2 4.047 minutes					Time	Amine 1.735 minutes	Biphenyl 1.979 minutes	Unknown 2.193 minutes	ArBr2 2.658 minutes	Int Br1N1 3.419 minutes	Pdt N2 4.047 minutes							Time	Amine 163	OxDeg 163	ArBr2 163	Int ArBr1N1 163	Product ArN2 163										Mass Balance	Error				Mass Balance	Error
	0.791956	7504.7	6328.97	869.97	4299.12	703.449	16.9423					0.791956	1.18577	1	0.137458	0.679277	0.111147	0.00267695							0.791956	93.7136	0	38.2316	3.45213	0.0946557										41.7784	1.77842				97.355	7.35504
Dimethylfluorene with XantPhos	9.54194	4762.91	7034.14	1135.92	1113.79	5818.12	1073.91					9.54194	0.677113	1	0.161486	0.158341	0.827126	0.152671							9.54194	53.5135	0	8.91188	25.6897	5.39837										40	1.49552e-06				90	3.59815e-06
	18.292	2909.01	7215.68	1371.49	127.866	5493.09	4159.13					18.292	0.403151	1	0.19007	0.0177206	0.761272	0.576401							18.292	31.8618	0	0.997367	23.6444	20.3813										45.023	5.02305				96.2687	6.26874
	27.0405	1720.4	8905.66	1679.81	-7.46658	3428.57	9962.75					27.0405	0.193181	1	0.188623	-0.000838408	0.384987	1.1187							27.0405	15.2674	0	-0.047188	11.9573	39.5567										51.4668	11.4668				106.338	16.3381
	35.792	317.812	7472.04	850.975	-22.3571	17.8783	11770.5					35.792	0.0425335	1	0.113888	-0.0029921	0.00239269	1.57527							35.792	3.3615	0	-0.168404	0.0743146	55.7008										55.6067	15.6067				114.837	24.8373
	44.5446	304.418	7565.1	488.278	-3.03649	-7.21008	12007.8					44.5446	0.0402398	1	0.0645435	-0.000401382	-0.000953071	1.58726							44.5446	3.18023	0	-0.0225909	-0.0296015	56.1247										56.0725	16.0725				115.4	25.4001
	53.2945	329.591	7991.27	518.193	-3.61018	-8.59006	12600.6					53.2945	0.0412439	1	0.0648449	-0.000451766	-0.00107493	1.5768							53.2945	3.25958	0	-0.0254267	-0.0333863	55.755										55.6962	15.6962				114.736	24.7361
																																			RESPONSE FACTORS
																																								Sum Error	81.1881				Sum Error	141.006
MD1-166	Time	Amine 1.724 minutes	Biphenyl 1.974 minutes	Unknown 2.065 minutes	OxDeg Bypdt 2.215 minutes	ArBr2 2.647 minutes	Int ArBr1N1 3.395 minutes	Pdt ArN2 4.050 minutes				Time	Amine 1.724 minutes	Biphenyl 1.974 minutes	Unknown 2.065 minutes	OxDeg Bypdt 2.215 minutes	ArBr2 2.647 minutes	Int ArBr1N1 3.395 minutes	Pdt ArN2 4.050 minutes						Time	Amine 166	OxDeg 166	ArBr2 166	Int ArBr1N1 166	Product ArN2 166					Amine	79.0318				Mass Balance	Error				Mass Balance	Error
	0.791988	142027	141756	8902.9	4075.09	70928.7	8829.47	77.7454				0.791988	1.00191	1	0.0628043	0.0287472	0.500357	0.0622863	0.000548444						0.791988	79.1828	0	28.1615	1.93455	0.0193927					OxDeg	0				30.1155	9.88452				81.1562	8.84385
Dimethylfluorene with XantPhos	8.57017	89377.9	136618	4803.19	6284.19	19468.2	67543.9	10175.3				8.57017	0.654216	1	0.0351577	0.0459981	0.142501	0.494399	0.0744799						8.57017	51.7039	0	8.02035	15.3556	2.63358					ArBr2	56.2829				26.0095	13.9905				72.3266	17.6734
	16.3502	59883.7	137705	1184.2	3321.26	2724.6	66563.7	37201.8				16.3502	0.434871	1	0.00859958	0.0241187	0.0197858	0.48338	0.270156						16.3502	34.3686	0	1.1136	15.0133	9.55261					Int (ArBr1N1)	31.059				25.6795	14.3205				68.4872	21.5128
	24.1284	38508.7	138550	194.676	2066.05	105.872	39862	71888.6				24.1284	0.277941	1	0.0014051	0.014912	0.000764144	0.287709	0.518864						24.1284	21.9662	0	0.0430082	8.93595	18.3468					Pdt (ArN2)	35.3596				27.3258	12.6742				67.5958	22.4042
	31.9105	19174.6	144718	65.3921	1841.08	4.6991	8996.54	110026				31.9105	0.132496	1	0.000451859	0.0127219	3.24708e-05	0.062166	0.760282						31.9105	10.4714	0	0.00182755	1.93082	26.8832										28.8159	11.1841				66.1687	23.8313
	39.6875	10875.2	148991	-25.5992	601.769	-0.535784	73.3864	127897				39.6875	0.0729923	1	-0.000171817	0.00403897	-3.59609e-06	0.000492557	0.858422						39.6875	5.76871	0	-0.000202398	0.0152983	30.3534										30.3685	9.63148				66.4909	23.5091
	47.4642	10705.8	146526	-27.3309	591.172	-7.68447	28.1598	126364				47.4642	0.0730644	1	-0.000186526	0.00403459	-5.24444e-05	0.000192183	0.862402						47.4642	5.77442	0	-0.00295172	0.00596902	30.4942										30.4972	9.50281				66.7687	23.2313
	55.2446	11040	146777	-53.6358	599.136	-14.2768	25.5324	126362				55.2446	0.0752165	1	-0.000365424	0.00408195	-9.72687e-05	0.000173954	0.86091						55.2446	5.9445	0	-0.00547456	0.00540284	30.4414										30.4413	9.55865				66.8327	23.1673
	63.0234	11194.4	149384	-40.5253	621.947	-12.6108	0.519064	128086				63.0234	0.0749375	1	-0.000271284	0.00416343	-8.44187e-05	3.4747e-06	0.857431						63.0234	5.92245	0	-0.00475133	0.000107921	30.3184										30.3138	9.68625				66.5594	23.4406
																																								Sum Error	6.2277				Sum Error	39.3772
MD1-173	Time	Amine1.702 minutes	Biphenyl 1.966 minutes	Ox Deg 2.210 minutes	ArBr 2.633 minutes	Pdt 3.993 minutes	Unkown 0.453 minutes					Time	Amine1.702 minutes	Biphenyl 1.966 minutes	Ox Deg 2.210 minutes	ArBr 2.633 minutes	Pdt 3.993 minutes	Unkown 0.453 minutes							Time	Amine 173	OxDeg 173	ArBr2 173	Int ArBr1N1 173	Product ArN2 173										Mass Balance	Error				Mass Balance	Error
	0.792539	41800.9	36217.4	1930.89	24069.5	704.675	4975.1					0.792539	1.15417	1	0.0533139	0.664583	0.0194568	0.137368							0.792539	91.2159	0	37.4046		0.687984										38.0926	1.90738				92.5919	2.59188
Dimethylfluorene with PEPPSI	8.0851	22975.5	33447	1515.09	12944.5	17232.6	4736.22					8.0851	0.686923	1	0.0452982	0.387015	0.51522	0.141604							8.0851	54.2888	0	21.7823		18.218										40.0003	0.000260916				90.7247	0.724696
	15.3808	13747.7	33514	1159.67	7373.8	27008.9	4566.11					15.3808	0.410209	1	0.0346026	0.220022	0.805901	0.136245							15.3808	32.4196	0	12.3835		28.4963										40.8798	0.879776				89.4122	0.587806
	22.6777	7219.16	34077.9	860.373	3322.59	34366.2	4502.39					22.6777	0.211843	1	0.0252472	0.0974997	1.00846	0.13212							22.6777	16.7423	0	5.48756		35.6587										41.1462	1.14622				88.0596	1.94037
	29.9656	2330.54	36739.9	719.575	232.477	41081.2	4540.66					29.9656	0.0634336	1	0.0195857	0.00632764	1.11816	0.123589							29.9656	5.01327	0	0.356138		39.5377										39.8939	0.106123				84.0888	5.91125
	37.2594	1915.66	37303.2	673.049	7.39153	42186.9	4608.86					37.2594	0.0513538	1	0.0180426	0.000198147	1.13092	0.123551							37.2594	4.05859	0	0.0111523		39.9888										39.9999	6.30132e-05				84.0362	5.96385
	44.5586	1965.87	37925.7	676.637	5.47899	42573.4	4617.62					44.5586	0.0518349	1	0.0178411	0.000144466	1.12255	0.121754							44.5586	4.09661	0	0.00813098		39.6927										39.7009	0.299134				83.4821	6.51792
	51.8454	2095.26	38653.3	666.714	-4.74888	42903.4	4582.92					51.8454	0.0542064	1	0.0172486	-0.000122858	1.10996	0.118565							51.8454	4.28403	0	-0.00691482		39.2475										39.2406	0.759377				82.7791	7.22089
	59.1352	2204.11	39734.1	663.945	15.4763	43654.9	4600.65					59.1352	0.0554715	1	0.0167097	0.000389498	1.09868	0.115786							59.1352	4.38401	0	0.021922		38.8487										38.8706	1.12936				82.0814	7.91856
																																				56.155
																																				33.0236
																																				35.4551

## Sheet: 7,8,9 relative rates
																							Response Factor
																						2	Amine	130.721
																						7	Dibromo	75.5506
																						8	Monoamin	56.4997
																						9	Product	50.559
																																								Overlay of dibrominated standard conditions (PEPPSI)
																	TOTAL ERROR	45.6316		TOTAL ERROR	160.608
		iCLC Normalized Peak Area									Calculated Concentration						Sum Error	5.47024		Sum Error	31.8631
	Time	Unknown 254 nm: Peak at 1.498 minutes 324	Amine 254 nm: Peak at 1.902 minutes 324	Ox Deg Bydt 254 nm: Peak at 2.341 minutes 324	ArBr 254 nm: Peak at 2.951 minutes 324	Pdt 254 nm: Peak at 4.362 minutes 324				Time	Amine 254 nm: Peak at 1.902 minutes 324	ArBr 254 nm: Peak at 2.951 minutes 324	Pdt 254 nm: Peak at 4.362 minutes 324				Mass Balance 324	Error		Mass Balance 324	Error
	2.80643	0.13496	0.677653	0.0673676	0.457289	0.0896101				2.80643	88.5837	34.5485	4.5306				39.0791	0.920946		97.6449	7.64487
324	12.051	0.0551918	0.393438	0.036412	0.23479	0.440308				12.051	51.4307	17.7385	22.2615				40	1.33911e-06		95.9538	5.95377
Dibromo	21.3058	0.00139948	0.200941	0.0144056	0.0784342	0.675364				21.3058	26.2673	5.92575	34.1457				40.0715	0.0714876		94.5587	4.55874
Std Cond	30.5578	-0.00379254	0.156653	0.0117123	0.0370158	0.723363				30.5578	20.4779	2.79656	36.5725				39.3691	0.630927		93.623	3.62296
	39.8145	-0.00369407	0.156661	0.011846	0.032969	0.724174				39.8145	20.4789	2.49083	36.6135				39.1043	0.895669		93.7059	3.70593
PEPPSI	49.0662	-0.0037973	0.157289	0.0119841	0.0307874	0.724387				49.0662	20.561	2.326	36.6243				38.9503	1.04969		93.8096	3.80957
	58.3187	-0.00346732	0.158971	0.0117389	0.0291902	0.709926				58.3187	20.7809	2.20534	35.8932				38.0985	1.90151		92.5672	2.56724
																	Sum Error	6.12685		Sum Error	38.2837
																																								Overlay of monoaminated standard conditions (PEPPSI)
	Time	Unknown 254 nm: Peak at 1.504 minutes 325	Amine 254 nm: Peak at 1.903 minutes 325	Ox Deg Bypdt 254 nm: Peak at 2.345 minutes 325	ArBr 254 nm: Peak at 2.962 minutes 325	Pdt 254 nm: Peak at 4.382 minutes 325				Time	Amine 325	ArBr 325	Pdt 325	Time	Amine FC 325	Amine FC 327	Mass Balance 324	Error		Mass Balance 324	Error
	2.80367	0.126875	0.67722	0.0681424	0.447927	0.10266				2.80367	88.527	33.8412	5.19038	2.80367	1	1	39.0315	0.968456		98.9078	8.90779
325	12.0515	0.0482574	0.382966	0.0376883	0.218991	0.458316				12.0515	50.0618	16.5449	23.172	12.0515	0.422634	0.527014	39.7169	0.283147		96.4057	6.40572
Dibromo	21.3098	-0.00388921	0.188977	0.0163187	0.0624513	0.697637				21.3098	24.7034	4.71823	35.2718	21.3098	0.0420033	0.150376	39.99	0.00995326		95.247	5.247
Std Cond	30.56	-0.00418992	0.16757	0.0154731	0.0376111	0.717715				30.56	21.905	2.84154	36.287	30.56	0	-0.00327509	39.1285	0.871499		94.479	4.47895
	39.8123	-0.00477375	0.167442	0.0154439	0.0342507	0.71738				39.8123	21.8882	2.58766	36.27	39.8123	-0.000252586	-0.000788927	38.8577	1.14232		94.4282	4.42824
PEPPSI	49.0622	-0.00464549	0.167923	0.0153681	0.0323686	0.714507				49.0622	21.9512	2.44547	36.1248	49.0622	0.000692416	0.00031744	38.5702	1.42975		94.2007	4.20072
	58.3152	-0.00434966	0.169429	0.0154288	0.0310337	0.716661				58.3152	22.1479	2.34461	36.2337	58.3152	0.00364587	0.000710291	38.5783	1.42172		94.6153	4.61525
																	Sum Error	2.73256		Sum Error	3.90796
	Time	Unknown 254 nm: Peak at 1.492 minutes 327	Amine 254 nm: Peak at 1.899 minutes 327	Ox Degr Bypdt 54 nm: Peak at 2.336 minutes 327	Monoaminated SM 254 nm: Peak at 3.771 minutes 327	Pdt 254 nm: Peak at 4.354 minutes 327				Time	Amine 327	ArBr 327	Pdt 327				Mass Balance 324	Error		Mass Balance 324	Error
	2.80845	0.11508	0.669454	0.141235	0.631864	0.0848672				2.80845	87.5119	35.7001	4.2908				39.9909	0.00909808		91.8027	1.80271
327	12.0573	0.087827	0.53497	0.118595	0.350836	0.404754				12.0573	69.9319	19.8221	20.464				40.2861	0.286065		90.3959	0.395895
Monoamin	21.3107	0.0636349	0.42788	0.0877913	0.0946245	0.673805				21.3107	55.933	5.34625	34.0669				39.4132	0.586823		89.9999	7.86674e-05
Std Cond	30.5582	0.0548852	0.384192	0.0781518	0.00425351	0.798453				30.5582	50.2221	0.240322	40.369				40.6093	0.609314		90.5911	0.591064
	39.8105	0.054102	0.384899	0.0758093	0.00451135	0.792995				39.8105	50.3145	0.25489	40.093				40.3479	0.347905		90.4075	0.407494
PEPPSI	49.0597	0.0520757	0.385213	0.0764118	0.0029391	0.783684				49.0597	50.3556	0.166058	39.6223				39.7883	0.211689		89.9779	0.0221471
	58.3113	0.050716	0.385325	0.0763085	0.00337328	0.793568				58.3113	50.3702	0.190589	40.122				40.3126	0.312583		90.4922	0.492196
	67.5648	0.0489921	0.385123	0.0756515	0.00302807	0.780471				67.5648	50.3438	0.171085	39.4598				39.6309	0.369087		89.8036	0.196371
																																								Overlay of monoaminated and dibromo (PEPPSI)
																	Sum Error	2.98068		Sum Error	22.1941
	Time	Unknown 254 nm: Peak at 1.486 minutes 329	Amine 254 nm: Peak at 1.897 minutes 329	Ox Degr Bypdt 254 nm: Peak at 2.330 minutes 329	ArBr 254 nm: Peak at 3.750 minutes 329	Pdt 254 nm: Peak at 4.168 minutes 329				Time	Amine 329	ArBr 329	Pdt 329				Mass Balance 324	Error		Mass Balance 324	Error
	2.84053	0.0923845	0.615516	0.191521	0.636648	0.0902721				2.84053	80.461	35.9704	4.56407				40.5345	0.534484		85.0251	4.97494
329	12.0927	0.0655344	0.465664	0.136862	0.273846	0.491832				12.0927	60.8722	15.4722	24.8665				40.3387	0.338739		85.7387	4.26129
Monoamin	21.3518	0.0458903	0.355639	0.0958806	0.00237117	0.798783				21.3518	46.4896	0.13397	40.3857				40.5196	0.51963		86.8752	3.12477
Std Cond	30.6124	0.0448575	0.3541	0.0956712	0.00245525	0.801502				30.6124	46.2885	0.138721	40.5231				40.6619	0.661867		86.8116	3.1884
	39.864	0.0427942	0.354492	0.0947546	0.00166644	0.79617				39.864	46.3397	0.0941535	40.2536				40.3477	0.347718		86.5932	3.40678
PEPPSI	49.1145	0.0426254	0.354698	0.0959049	0.00323567	0.798976				49.1145	46.3666	0.182814	40.3954				40.5782	0.578244		86.7621	3.23794
																	Sum Error	15.1629		Sum Error	5.50366
	Time	Unknown 254 nm: Peak at 1.466 minutes 331	Amine 254 nm: Peak at 1.892 minutes 331	Ox Degr Bypdt 254 nm: Peak at 2.319 minutes 331	Monoaminated SM 254 nm: Peak at 3.682 minutes 331	Pdt 254 nm: Peak at 4.199 minutes 331				Time	Amine 331	Monoaminated 331	Pdt 331		Amine FC 331		Mass Balance 324	Error		Mass Balance 324	Error
	2.80855	0.0769979	0.629309	0.154726	0.571568	0.0900223				2.80855	82.2641	32.2934	4.55144		1		36.8448	3.1552		86.8155	3.18451																			Overlay of monoaminated and dibromo (RuPhos)
331	12.056	0.0626037	0.532522	0.12493	0.316476	0.372259				12.056	69.612	17.8808	18.821		0.575891		36.7018	3.29817		88.433	1.56697
Monoaminated	21.311	0.0466271	0.440216	0.0935462	0.0678249	0.645247				21.311	57.5456	3.83208	32.6231		0.171415		36.4551	3.54486		90.1687	0.168664
Std Cond	30.5605	0.0420068	0.401097	0.0884175	0.0113811	0.743844				30.5605	52.4319	0.643026	37.608		0		38.2511	1.74895		90.04	0.0399525
RuPhos	39.8098	0.0408551	0.399446	0.0898127	0.0127172	0.744342				39.8098	52.2161	0.718517	37.6332		-0.00723325		38.3517	1.64832		89.8493	0.150696
	49.0646	0.0404428	0.398508	0.089712	0.012725	0.741978				49.0646	52.0935	0.718957	37.5137		-0.0113459		38.2326	1.76736		89.6071	0.392866
																	Sum Error	13.1584		Sum Error	58.8557
	Time	Unknown 254 nm: Peak at 1.482 minutes 332	Amine 254 nm: Peak at 1.897 minutes 332	Ox Degr Bypdt 254 nm: Peak at 2.330 minutes 332	ArBr 254 nm: Peak at 2.926 minutes 332	Pdt 254 nm: Peak at 4.283 minutes 332				Time	Amine 332	ArBr 332	Pdt 332	Time	Amine FC 332	Amine FC 331	Mass Balance 324	Error		Mass Balance 324	Error
	2.80858	0.0666154	0.56708	0.169594	0.503634	0.0528195				2.80858	74.1295	38.0498	2.6705	2.80858	1	1	40.7203	0.720304		79.4705	10.5295
332	12.0567	0.0467264	0.415364	0.120482	0.373828	0.253676				12.0567	54.2969	28.2429	12.8256	12.0567	0.712798	0.575891	41.0685	1.06848		79.9481	10.0519
Dibromo	21.3107	0.0272675	0.273463	0.0722474	0.24342	0.451951				21.3107	35.7474	18.3905	22.8502	21.3107	0.444174	0.171415	41.2407	1.24069		81.4478	8.55221
Std Cond	30.5615	0.0101292	0.137145	0.0283808	0.115939	0.644698				30.5615	17.9278	8.75922	32.5953	30.5615	0.186122	0	41.3545	1.35448		83.1183	6.88171
RuPhos	39.8121	0.000642337	0.0388253	0.00847918	0.0213485	0.793602				39.8121	5.07529	1.61289	40.1237	39.8121	0	-0.00723325	41.7366	1.73662		85.3228	4.67724
	49.0628	0.000735287	0.0369355	0.00983382	0.0202797	0.799089				49.0628	4.82826	1.53214	40.4012	49.0628	-0.0035774	-0.0113459	41.9333	1.9333		85.6306	4.36943
	58.3187	0.000664197	0.0379183	0.00992134	0.0202563	0.796099				58.3187	4.95673	1.53037	40.25	58.3187	-0.00171697		41.7804	1.78036		85.4567	4.54331
	67.5828	0.00055319	0.0385745	0.0100194	0.0196407	0.793622				67.5828	5.04251	1.48387	40.1247	67.5828	-0.000474673		41.6086	1.6086		85.292	4.70803
	76.8409	0.000739232	0.0388232	0.0096429	0.0201759	0.794939				76.8409	5.07502	1.5243	40.1913	76.8409	-3.87577e-06		41.7156	1.7156		85.4576	4.54237
																																		DateTime	Time	Unknown 254 nm: Peak at 1.466 minutes 331	Amine 254 nm: Peak at 1.892 minutes 331	Ox Degr Bypdt 254 nm: Peak at 2.319 minutes 331	Monoaminated SM 254 nm: Peak at 3.682 minutes 331	Pdt 254 nm: Peak at 4.199 minutes 331		DateTime	Unknown 254 nm: Peak at 1.466 minutes 331	Amine 254 nm: Peak at 1.892 minutes 331	Biphenyl 254 nm: Peak at 2.084 minutes 331	Ox Degr Bypdt 254 nm: Peak at 2.319 minutes 331	Monoaminated SM 254 nm: Peak at 3.682 minutes 331	Pdt 254 nm: Peak at 4.199 minutes 331
																																		00:02:48.513000	2.80855	0.0769979	0.629309	0.154726	0.571568	0.0900223		00:02:48.513000	2952.83	24133.7	38349.5	5933.64	21919.3	3452.31
																																		00:12:03.358000	12.056	0.0626037	0.532522	0.12493	0.316476	0.372259		00:12:03.358000	2365.61	20122.5	37787.1	4720.76	11958.7	14066.6
																																		00:21:18.662000	21.311	0.0466271	0.440216	0.0935462	0.0678249	0.645247		00:21:18.662000	1706.48	16111.2	36598.5	3423.65	2482.29	23615.1
																																		00:30:33.631000	30.5605	0.0420068	0.401097	0.0884175	0.0113811	0.743844		00:30:33.631000	1560.88	14903.8	37157.7	3285.39	422.894	27639.6
																																		00:39:48.587000	39.8098	0.0408551	0.399446	0.0898127	0.0127172	0.744342		00:39:48.587000	1532.66	14985	37514.4	3369.27	477.078	27923.5
																																		00:49:03.874000	49.0646	0.0404428	0.398508	0.089712	0.012725	0.741978		00:49:03.874000	1530.99	15085.8	37855.8	3396.12	481.714	28088.2
																																		DateTime	Time	Unknown 254 nm: Peak at 1.482 minutes 332	Amine 254 nm: Peak at 1.897 minutes 332	Ox Degr Bypdt 254 nm: Peak at 2.330 minutes 332	ArBr 254 nm: Peak at 2.926 minutes 332	Pdt 254 nm: Peak at 4.283 minutes 332		DateTime	Unknown 254 nm: Peak at 1.482 minutes 332	Amine 254 nm: Peak at 1.897 minutes 332	Biphenyl 254 nm: Peak at 2.092 minutes 332	Ox Degr Bypdt 254 nm: Peak at 2.330 minutes 332	ArBr 254 nm: Peak at 2.926 minutes 332	Pdt 254 nm: Peak at 4.283 minutes 332
																																		00:02:48.515000	2.80858	0.0666154	0.56708	0.169594	0.503634	0.0528195		00:02:48.515000	2496.56	21252.6	37477.2	6355.88	18874.8	1979.52
																																		00:12:03.402000	12.0567	0.0467264	0.415364	0.120482	0.373828	0.253676		00:12:03.402000	1754.35	15594.9	37545.2	4523.52	14035.4	9524.3
																																		00:21:18.640000	21.3107	0.0272675	0.273463	0.0722474	0.24342	0.451951		00:21:18.640000	1013.41	10163.4	37165.5	2685.11	9046.8	16797
																																		00:30:33.688000	30.5615	0.0101292	0.137145	0.0283808	0.115939	0.644698		00:30:33.688000	379.066	5132.38	37423	1062.1	4338.77	24126.5
																																		00:39:48.728000	39.8121	0.000642337	0.0388253	0.00847918	0.0213485	0.793602		00:39:48.728000	23.7306	1434.37	36944.1	313.256	788.7	29318.9
																																		00:49:03.768000	49.0628	0.000735287	0.0369355	0.00983382	0.0202797	0.799089		00:49:03.768000	27.1229	1362.46	36887.5	362.745	748.067	29476.4
																																		00:58:19.124000	58.3187	0.000664197	0.0379183	0.00992134	0.0202563	0.796099		00:58:19.124000	25.2276	1440.21	37982.1	376.833	769.376	30237.5
																																		01:07:34.969000	67.5828	0.00055319	0.0385745	0.0100194	0.0196407	0.793622		01:07:34.969000	20.7907	1449.76	37583.3	376.561	738.162	29826.9
																																		01:16:50.453000	76.8409	0.000739232	0.0388232	0.0096429	0.0201759	0.794939		01:16:50.453000	27.9079	1465.67	37752.5	364.044	761.69	30010.9

## Sheet: 11,12 (Fluorenone)
			RAW iCLC PEAK AREA											NORMALIZED iCLC PEAK AREA												CONCENTRATION									RESPONSE FACTORS					ArBr Error					Amine Error
																																								Sum Error	44.9464				Sum Error	65.8115
MD1-167	Time	Amine 1.725 minutes	ArBr 2.247 minutes	Biphenyl 1.973 minutes	Pdt 3.604 minutes	Ox Deg Bypdt 2.197 minutes						Time	Amine 1.725 minutes	ArBr 2.247 minutes	Biphenyl 1.973 minutes	Pdt 3.604 minutes	Ox Deg Bypdt 2.197 minutes								Time	Amine 166	OxDeg 167	ArBr2 167	Int ArBr1N1 167	Product ArN2 167										Mass Balance	Error				Mass Balance	Error
	0.796525	19754.5	58892	13853.2	28.1723	178.572						0.796525	1.42599	4.25115	1	0.00203363	0.0128903								0.796525	90.4913	0.372496	41.4756		0.0289453										41.5045	1.5045				91.2942	1.2942
Fluorenone PEPPSI	8.56748	19636	54116.8	14369.5	911.053	422.883						8.56748	1.3665	3.76609	1	0.0634019	0.0294292								8.56748	86.7166	0.850426	36.7432		0.902417										37.6456	2.3544				90.2222	0.222239
	16.3496	21239.6	52438.9	16543.9	2163.82	432.672						16.3496	1.28383	3.16968	1	0.130792	0.026153								16.3496	81.4704	0.755751	30.9244		1.86161										32.786	7.21401				86.7051	3.29487
rt	24.1262	18516.7	58686.4	14781.2	3223.61	512.191						24.1262	1.25272	3.97033	1	0.218088	0.0346514								24.1262	79.4958	1.00133	38.7358		3.10411										41.8399	1.83992				87.7067	2.29333
	31.9064	17664.8	55782.6	14449.6	4110.89	536.53						31.9064	1.22251	3.86049	1	0.284499	0.0371311								31.9064	77.5792	1.07299	37.6642		4.04936										41.7136	1.71358				87.8239	2.17608
	39.6879	16917.5	52450.1	14081	4871.08	482.071						39.6879	1.20144	3.72488	1	0.345932	0.0342355								39.6879	76.2417	0.989316	36.3411		4.92375										41.2649	1.26488				88.0678	1.9322
	47.467	17341.8	52545.9	14462.3	6060.84	487.045						47.467	1.1991	3.63329	1	0.419077	0.0336768								47.467	76.0932	0.97317	35.4476		5.96485										41.4124	1.41242				89.9692	0.0307724
	55.2439	16962.3	50538.9	14488.1	6772.44	481.994						55.2439	1.17077	3.48829	1	0.467447	0.0332682								55.2439	74.2957	0.961362	34.0329		6.65331										40.6862	0.686208				89.5251	0.474932
	63.0258	16550.9	49037.5	14316.4	7537.45	448.161						63.0258	1.15609	3.42527	1	0.526491	0.0313041								63.0258	73.3637	0.904606	33.4181		7.4937					RESPONSE FACTORS					40.9118	0.911771				90.1603	0.160309
	70.8017	16238.7	47673.9	14373.8	8218.01	444.968						70.8017	1.12975	3.31673	1	0.571736	0.0309569								70.8017	71.6923	0.894573	32.359		8.13768										40.4967	0.496722				89.7568	0.243213
	78.5783	15845.8	46245.2	14222.5	8884.89	421.018						78.5783	1.11414	3.25156	1	0.624708	0.0296023								78.5783	70.702	0.855428	31.7232		8.89165					Amine	63.4587				40.6149	0.614892				90.1962	0.196157
	86.3556	15228.3	44062	14023.6	9248.04	418.3						86.3556	1.08591	3.14199	1	0.659463	0.0298283								86.3556	68.9105	0.861959	30.6543		9.38633					OxDeg	28.8973				40.0406	0.0406077				89.4071	0.592932
	94.1338	15146.2	43472.8	14067.9	10000	434.484						94.1338	1.07665	3.09021	1	0.710838	0.0308847								94.1338	68.3227	0.892486	30.1491		10.1176					ArBr2	9.75632				40.2666	0.266621				90.3428	0.342816
	101.916	15194.9	43319.7	14412.1	10808.1	435.463						101.916	1.05432	3.0058	1	0.749934	0.0302152								101.916	66.9057	0.87314	29.3255		10.674					Int (ArBr1N1)	20.2222				39.9996	0.000426281				90	1.46136e-06
	109.696	14596.7	41279.6	14061.6	11111	400.833						109.696	1.03806	2.93563	1	0.790168	0.0285056								109.696	65.8738	0.823735	28.6409		11.2467					Pdt (ArN2)	14.2333				39.8876	0.112389				90.0146	0.01461
	129.14	14064.5	38216.4	14098.7	12525.9	322.748						129.14	0.997574	2.71064	1	0.888441	0.022892								129.14	63.3048	0.661519	26.4458		12.6454										39.0913	0.908718				89.9187	0.0812967
	148.582	13422.6	35770.3	13972.3	13787.5	298.49						148.582	0.96066	2.56008	1	0.98677	0.021363								148.582	60.9623	0.617333	24.977		14.045					Total ArBr	137.943				39.022	0.978043				90.2869	0.286876
	168.028	12811.2	33634.1	13840.9	14955.3	268.997						168.028	0.925603	2.43005	1	1.08052	0.0194349								168.028	58.7376	0.561618	23.7084		15.3793					Total Amine	212.678				39.0877	0.912326				90.6194	0.619393
	187.476	12281.4	31557.7	13790.7	16081.7	242.516						187.476	0.890555	2.28833	1	1.16612	0.0175854								187.476	56.5135	0.508173	22.3257		16.5978										38.9235	1.07655				90.7254	0.725393
	206.92	11643.2	29243.1	13739.7	16903.2	225.351						206.92	0.847407	2.12836	1	1.23024	0.0164014								206.92	53.7753	0.473957	20.7649		17.5104						63.4587				38.2753	1.72471				89.744	0.255999
	226.365	10766.2	27057.6	13341.7	17525.8	236.239						226.365	0.806957	2.02805	1	1.31362	0.0177068								226.365	51.2084	0.511681	19.7863		18.6971						28.8973				38.4833	1.51665				89.6259	0.374078
	245.81	10793.3	26264	13837.7	19116.9	180.103						245.81	0.77999	1.898	1	1.3815	0.0130154								245.81	49.4971	0.37611	18.5175		19.6633						9.75632				38.1808	1.81915				89.5761	0.423947
	265.256	10417.7	24828.1	13752	20340.3	203.8						265.256	0.757541	1.80542	1	1.47908	0.0148197								265.256	48.0726	0.428251	17.6143		21.0522						20.2222				38.6665	1.33349				91.0335	1.03347
	284.7	10079	23120.3	13739.6	21078.9	175.045						284.7	0.733575	1.68275	1	1.53418	0.0127402								284.7	46.5517	0.368159	16.4175		21.8364						14.2333				38.2539	1.7461				90.9609	0.960876
	304.148	9478.05	21982.2	13805	22251.4	166.372						304.148	0.686568	1.59234	1	1.61184	0.0120516								304.148	43.5687	0.348259	15.5353		22.9418										38.4771	1.52287				90.1488	0.148805
	323.59	8572.87	19947.5	12945.5	22781.8	166.7						323.59	0.662229	1.54089	1	1.75983	0.0128771								323.59	42.0242	0.372113	15.0334		25.0481										40.0815	0.0815116				92.8646	2.86463
	343.037	8698.1	19489.6	13958.4	24176.9	146.427						343.037	0.623144	1.39626	1	1.73207	0.0104903								343.037	39.5439	0.303141	13.6224		24.6531										38.2755	1.72453				89.4563	0.543653
	362.482	8094.5	17826.9	13640.1	23968.1	166.869						362.482	0.593432	1.30694	1	1.75717	0.0122336								362.482	37.6585	0.35352	12.7509		25.0104										37.7613	2.23869				88.3862	1.61377
	381.927	7709.99	16636.5	13490.3	25290.3	135.301						381.927	0.571522	1.23323	1	1.87471	0.0100295								381.927	36.2681	0.289827	12.0317		26.6833										38.715	1.28496				90.2143	0.214313
	401.378	7447.41	15927.5	13715.5	26562.4	113.916						401.378	0.542992	1.16127	1	1.93667	0.00830566								401.378	34.4576	0.240011	11.3298		27.5651										38.8949	1.1051				90.0678	0.0678297
	420.819	7046.28	14660.5	13594	27163.4	58.2586						420.819	0.518338	1.07845	1	1.99819	0.00428561								420.819	32.893	0.123843	10.5217		28.4408										38.9625	1.03745				90.0223	0.0223444
	440.263	6744.55	13866.4	13664.8	28162.6	71.9315						440.263	0.493571	1.01475	1	2.06096	0.005264								440.263	31.3214	0.152116	9.90026		29.3343										39.2345	0.765468				90.2942	0.294162
	459.708	6205.27	12508.7	13418.1	28222	21.6821						459.708	0.462455	0.932222	1	2.10328	0.00161588								459.708	29.3468	0.0466947	9.09505		29.9366										39.0316	0.968382				89.3133	0.686691
	503.459	5575.06	10934.6	13568.7	30236.7	-9.86503						503.459	0.410876	0.805873	1	2.22842	-0.000727043								503.459	26.0737	-0.0210096	7.86235		31.7177										39.58	0.419965				89.467	0.532959
	547.213	5043.93	10208	13849	31454.1	-97.3881						547.213	0.364208	0.737091	1	2.27121	-0.00703211								547.213	23.1122	-0.203209	7.1913		32.3268										39.5181	0.481919				87.3593	2.64067
	590.962	4771.73	10084.3	14082.3	32410.6	-130.321						590.962	0.338846	0.716099	1	2.30151	-0.00925425								590.962	21.5027	-0.267423	6.98649		32.7581										39.7446	0.25544				86.484	3.516
	634.712	4456.35	9827.61	14006.2	32647.8	-162.975						634.712	0.318171	0.701664	1	2.33096	-0.011636								634.712	20.1907	-0.336249	6.84566		33.1772										40.0229	0.0228826				85.8727	4.12734
	678.462	4318.05	9774.43	14102.8	32778.6	-222.296						678.462	0.306185	0.693086	1	2.32427	-0.0157626								678.462	19.4301	-0.455497	6.76197		33.082										39.844	0.155999				84.6832	5.31685
	722.215	4171.25	9749.98	14164	33331.3	-218.006						722.215	0.294497	0.688364	1	2.35324	-0.0153916								722.215	18.6884	-0.444776	6.7159		33.4944										40.2103	0.21027				84.7876	5.21241
	765.968	3938.6	9359.24	13768.3	32358.1	-240.565						765.968	0.286062	0.679766	1	2.35019	-0.0174724								765.968	18.1531	-0.504905	6.63201		33.4509										40.0829	0.0829015				84.0451	5.95491
	809.717	3929.92	9521.95	14120.8	33020.1	-279.514						809.717	0.278307	0.674319	1	2.33839	-0.0197944								809.717	17.661	-0.572007	6.57887		33.283										39.8619	0.138101				83.083	6.91699
	853.466	3784.99	9312.95	13948.2	32815.9	-313.942						853.466	0.271361	0.667682	1	2.3527	-0.0225077								853.466	17.2202	-0.650413	6.51412		33.4867										40.0008	0.000827866				82.8928	7.10722
																																								Sum Error	18.3511				Sum Error	87.7372
MD1-168	Time	Int ArBr1N1 2.848 minutes	Pdt ArN2 3.575 minutes	ArBr 2.251 minutes	Bipehnyl 1.971 minutes	Amine 1.723 minutes						Time	Int ArBr1N1 2.848 minutes	Pdt ArN2 3.575 minutes	ArBr 2.251 minutes	Bipehnyl 1.971 minutes	Amine 1.723 minutes								Time	Amine 168	OxDeg 168	ArBr2 168	Int ArBr1N1 168	Product ArN2 168										Mass Balance	Error				Mass Balance	Error
Fluorenone XantPhos	0.794662	11661.2	2445.39	31233.5	11653.6	12595.7						0.794662	1.00065	0.20984	2.68016	1	1.08084	0							0.794662	56.6901		27.1473	20.2353	2.73888										50.1215	10.1215				82.4032	7.59682
	7.59587	338.429	30939.8	3753.68	11777.5	3508.11						7.59587	0.0287351	2.62702	0.318715	1	0.297865	0							7.59587	15.623		3.22825	0.581087	34.2885										38.0978	1.9022				84.781	5.21899
40	14.4025	562.334	30618.1	3175.92	11500.4	3242.15						14.4025	0.0488971	2.66236	0.276159	1	0.281917	0							14.4025	14.7865		2.7972	0.988805	34.7498										38.5358	1.46423				85.2749	4.72514
	20.5025	711.922	32065.1	3049.69	12101	3294.77						20.5025	0.0588317	2.64979	0.25202	1	0.272273	0							20.5025	14.2807		2.5527	1.18971	34.5857										38.3281	1.67192				84.6418	5.35822
	21.2087	729.239	32232.6	3035.08	12170.5	3300.86						21.2087	0.0599185	2.64842	0.249379	1	0.271218	0							21.2087	14.2254		2.52595	1.21168	34.5677										38.3054	1.69463				84.5725	5.42748
	28.017	796.237	31349.5	2742.59	11766.8	3130.26						28.017	0.067668	2.66423	0.233078	1	0.266024	0							28.017	13.9529		2.36084	1.36839	34.7742										38.5034	1.4966				84.8697	5.13032
																																								Sum Error	38.6732				Sum Error	54.2802
MD1-169	Time	Unknown 0.435 minutes	Amine 1.695 minutes	ArBr2 2.245 minutes	Pdt ArN2 3.517 minutes	Biphenyl 1.973 minutes						Time	Unknown 0.435 minutes	Amine 1.695 minutes	ArBr2 2.245 minutes	Pdt ArN2 3.517 minutes	Biphenyl 1.973 minutes								Time	Amine 169	OxDeg 169	ArBr2 169	Int ArBr1N1 169	Product ArN2 169										Mass Balance	Error				Mass Balance	Error
	0.794192	4725.4	15892.5	47989.3	665.681	10966.3						0.794192	0.430902	1.44921	4.37608	0.0607025	1								0.794192	91.9651		42.6944		0.863997										43.5584	3.5584				93.6931	3.69311
Fluorenone PEPPSI	7.59741	4759.23	11831.7	31317.9	8199.72	10389.1						7.59741	0.458096	1.13885	3.01448	0.789258	1								7.59741	72.27		29.4103		11.2337										40.644	0.644021				94.7375	4.73753
	14.4042	4700.56	9801.58	23529	13499.9	10613.9						14.4042	0.44287	0.92347	2.21682	1.27191	1								14.4042	58.6022		21.628		18.1035										39.7315	0.268527				94.8092	4.80923
40	21.2096	4744.12	7975.06	17363.2	17793.1	10677.4						21.2096	0.444316	0.746913	1.62617	1.66643	1								21.2096	47.3982		15.8654		23.7188										39.5842	0.415761				94.8358	4.83583
	28.0153	4756.36	6426.23	12320.1	21733	10619.3						28.0153	0.447899	0.605147	1.16016	2.04656	1								28.0153	38.4018		11.3189		29.1293										40.4482	0.448226				96.6605	6.66048
	34.8234	4717.51	5043.1	8108.61	25351.7	10722.1						34.8234	0.43998	0.470346	0.756252	2.36443	1								34.8234	29.8475		7.37824		33.6536										41.0319	1.03186				97.1548	7.15478
	41.6352	4706.99	3968.83	5167.42	28745.8	10884.3						41.6352	0.432455	0.364636	0.474757	2.64102	1								41.6352	23.1394		4.63188		37.5904										42.2223	2.22228				98.3201	8.32015
	48.4396	4679.15	3685.22	5009.12	31019	11584.4						48.4396	0.403918	0.31812	0.432402	2.67765	1								48.4396	20.1875		4.21865		38.1118										42.3305	2.33047				96.4111	6.41109
	55.2399	4678.18	3423.89	4669.46	31059.8	11278.6						55.2399	0.414785	0.303575	0.414012	2.75388	1								55.2399	19.2645		4.03923		39.1968										43.236	3.23601				97.658	7.65801
	62.0472	4642.33	3199.57	4416.51	31278.9	11190.4						62.0472	0.414851	0.285922	0.394672	2.79516	1								62.0472	18.1443		3.85054		39.7844										43.6349	3.63492				97.713	7.71302
	68.8518	4594.93	3110.84	4050.11	31414.8	11285.6						68.8518	0.407151	0.275648	0.358875	2.78363	1								68.8518	17.4923		3.5013		39.6202										43.1215	3.12148				96.7326	6.7326
	75.6621	4616.76	2999.46	3732.18	32261.3	11638.5						75.6621	0.396679	0.257717	0.320674	2.77193	1								75.6621	16.3544		3.1286		39.4537										42.5823	2.58233				95.2619	5.26187
	82.4645	4589.56	2712.45	3106.84	31711.3	11221.3						82.4645	0.409003	0.241722	0.276869	2.82598	1								82.4645	15.3394		2.70122		40.223										42.9242	2.92422				95.7854	5.78537
	89.278	4600.02	2573.41	2661.63	32378.4	11221						89.278	0.409949	0.22934	0.237201	2.88553	1								89.278	14.5536		2.31421		41.0705										43.3848	3.38475				96.6947	6.69468
	96.0942	4607.09	2473.07	2303.19	32783.6	11420.4						96.0942	0.403408	0.216548	0.201673	2.87062	1								96.0942	13.7419		1.96759		40.8583										42.8259	2.8259				95.4585	5.45849
	102.897	4567.81	2258.5	1870.92	32205.6	10991.8						102.897	0.415565	0.205471	0.17021	2.92997	1								102.897	13.0389		1.66063		41.7031										43.3638	3.36376				96.4452	6.4452
	109.703	4612.54	2204.32	1617.61	32921.9	11348.8						109.703	0.406435	0.194234	0.142536	2.90092	1								109.703	12.3259		1.39063		41.2896										42.6802	2.68025				94.9051	4.9051
																																								Sum Error	13.6233				Sum Error	41.6069
MD1-175	Time	Amine1.710 minutes	Biphenyl 1.968 minutes	ArBr 2 2.242 minutes	Pdt ArN2 3.542 minutes	Unknown 1.933 minutes						Time	Amine1.710 minutes	Biphenyl 1.968 minutes	ArBr 2 2.242 minutes	Pdt ArN2 3.542 minutes	Unknown 1.933 minutes								Time	Amine 175	OxDeg 175	ArBr2 175	Int ArBr1N1 175	Product ArN2 175										Mass Balance	Error				Mass Balance	Error
	0.792167	15763.1	10266.9	39669.5	679.011	671.958						0.792167	1.53533	1	3.86383	0.066136	0.065449								0.792167	80.5281		39.1366		0.863222										39.9998	0.000198713				82.2546	7.74544
Fluorenone PEPPSI	7.11743	12330.8	9760.97	25932	7854.25	784.938						7.11743	1.26327	1	2.6567	0.804659	0.080416								7.11743	66.2586		26.9096		10.5026										37.4122	2.58782				87.2637	2.73626
	13.4345	9901.17	9302.98	19528.8	12180	784.246						13.4345	1.0643	1	2.0992	1.30925	0.0843006								13.4345	55.8225		21.2628		17.0887										38.3514	1.64855				89.9999	6.43251e-05
40	19.753	8830.59	9887.79	16530.6	16809.7	830.065						19.753	0.89308	1	1.67182	1.70004	0.0839485								19.753	46.842		16.9338		22.1893										39.1231	0.876869				91.2207	1.22071
	26.0733	8026.04	10740.9	15504.6	21679.5	860.112						26.0733	0.747238	1	1.44351	2.0184	0.080078								26.0733	39.1926		14.6212		26.3446										40.9658	0.9658				91.8818	1.88181
	32.3967	6469.49	10347.2	10667.7	24338	823.736						32.3967	0.625244	1	1.03098	2.35215	0.0796099								32.3967	32.794		10.4427		30.7008										41.1435	1.14349				94.1956	4.19557
	38.7214	5737.16	11177.3	8023.12	28811.1	589.75						38.7214	0.513288	1	0.717807	2.57765	0.0527633								38.7214	26.9219		7.27064		33.6441										40.9147	0.914722				94.2101	4.21012
	45.0412	5308.87	11723.4	7543.66	30773.1	216.772						45.0412	0.452842	1	0.643468	2.62492	0.0184905								45.0412	23.7516		6.51766		34.261					RESPONSE FACTORS					40.7787	0.778669				92.2736	2.27358
	51.3622	5205.92	11984.6	7388.83	31475.2	215.69						51.3622	0.434384	1	0.616526	2.6263	0.0179972								51.3622	22.7834		6.24476		34.279										40.5238	0.523791				91.3415	1.34145
	57.6821	5112.37	12029	7125.48	31787.3	278.677						57.6821	0.425005	1	0.59236	2.64256	0.0231671								57.6821	22.2915		5.99999		34.4913					Amine	52.45				40.4913	0.49129				91.2741	1.27408
	64.002	4929.34	11776.8	6674	31357.6	372.476						64.002	0.418565	1	0.566709	2.66267	0.0316281								64.002	21.9537		5.74017		34.7538					OxDeg	404.499				40.494	0.493962				91.4613	1.46132
	70.3268	4822.77	11590.7	6344.11	31209	432.888						70.3268	0.416089	1	0.547344	2.69259	0.0373478								70.3268	21.8239		5.54402		35.1443					ArBr2	10.129				40.6883	0.688289				92.1124	2.11239
	76.6426	4934.12	11956.7	6377.82	32358.5	470.182						76.6426	0.412666	1	0.533411	2.70631	0.0393238								76.6426	21.6443		5.4029		35.3234					Int (ArBr1N1)	20.2222				40.7263	0.726303				92.2911	2.29114
	82.9661	4738.95	11607.1	6000.01	31141.3	462.772						82.9661	0.408282	1	0.516928	2.68296	0.0398699								82.9661	21.4144		5.23594		35.0186					Pdt (ArN2)	13.0522				40.2546	0.254551				91.4516	1.4516
	89.2859	4818.83	11862.9	5957.73	31840.9	464.205						89.2859	0.40621	1	0.502215	2.68408	0.0391309								89.2859	21.3057		5.08692		35.0332										40.1201	0.12009				91.3721	1.37207
	95.6083	4880	11981	6041.68	32551.7	474.335						95.6083	0.407312	1	0.504272	2.71695	0.0395907								95.6083	21.3635		5.10775		35.4622					Total ArBr	46.705				40.57	0.569988				92.288	2.28797
	101.928	4769.8	11855.4	5887.35	31741.4	455.395						101.928	0.40233	1	0.496595	2.67737	0.0384123								101.928	21.1022		5.02999		34.9457					Total Amine	158.778				39.9757	0.0243385				90.9935	0.993536
	108.248	4814.49	12108.1	5899.06	31861.7	446.236						108.248	0.397627	1	0.487201	2.63144	0.0368544								108.248	20.8555		4.93484		34.3462										39.281	0.718989				89.5478	0.452152
	114.57	4768.65	11867.8	5805.08	31865.3	440.174						114.57	0.401814	1	0.489145	2.68502	0.0370898								114.57	21.0751		4.95453		35.0455										40	1.68676e-09				91.1661	1.16606
	120.891	4686.77	11684.8	5599.04	31378.8	425.167						120.891	0.401099	1	0.479172	2.68544	0.0363862								120.891	21.0376		4.85351		35.051										39.9045	0.0955348				91.1395	1.13955
																																								Sum Error	14.7307				Sum Error	29.4337
MD1-176	Time	ArBr2 2.236 minutes	Pdt 3.515 minutes	Biphenyl 1.967 minutes	Amine 1.703 minutes							Time	ArBr2 2.236 minutes	Pdt 3.515 minutes	Biphenyl 1.967 minutes	Amine 1.703 minutes									Time	Amine 176	OxDeg 176	ArBr2 176	Int ArBr1N1 176	Product ArN2 176										Mass Balance	Error				Mass Balance	Error
	0.79625	28480.9	7033.65	7835.36	9481.06							0.79625	3.63491	0.897681	1	1.21003									0.79625	63.4663		36.8179		11.7167										48.5346	8.53462				86.8997	3.10028
Fluorenone PEPPSI	7.11464	2237.47	25463.4	8468.6	1894.39							7.11464	0.264208	3.0068	1	0.223696									7.11464	11.7328		2.67615		39.2454										41.9216	1.92158				90.2237	0.223686
	13.4357	795.217	27427.2	9288.92	1393.79							13.4357	0.0856092	2.95268	1	0.150049									13.4357	7.87004		0.867132		38.5391										39.4062	0.593779				84.9482	5.05178
60	19.7523	688.773	27019.5	9217.13	1247.86							19.7523	0.0747274	2.93144	1	0.135385									19.7523	7.10093		0.756911		38.2619										39.0188	0.981208				83.6247	6.3753
	26.0748	662.128	26917.7	9255.48	1212.89							26.0748	0.0715391	2.9083	1	0.131045									26.0748	6.87333		0.724616		37.9597										38.6843	1.31565				82.7928	7.20721
	32.3938	666.203	27029.3	9310.63	1196.75							32.3938	0.071553	2.90306	1	0.128536									32.3938	6.7417		0.724757		37.8914										38.6162	1.38383				82.5245	7.47548
																																								Sum Error	29.8983				Sum Error	60.0376
MD1-177	Time	Amine 1.736 minutes	Biphenyl 1.974 minutes	ArBr2 2.260 minutes	Int ArBr1N1 2.885 minutes	Pdt 3.608 minutes	Ox Deg Bypdt 2.216 minutes					Time	Amine 1.736 minutes	Biphenyl 1.974 minutes	ArBr2 2.260 minutes	Int ArBr1N1 2.885 minutes	Pdt 3.608 minutes	Ox Deg Bypdt 2.216 minutes							Time	Amine 177	OxDeg 177	ArBr2 177	Int ArBr1N1 177	Product ArN2 177										Mass Balance	Error				Mass Balance	Error
	0.791988	19953.8	18438.9	53766.6	6184.48	353.595	620.081					0.791988	1.08215	1	2.91593	0.335403	0.0191765	0.0336289							0.791988	68.6722	0.971787	28.4487	6.78259	0.272945										35.5043	4.49572				77.9442	12.0558
Fluorenone XantPhos	7.5997	9119.81	15648.1	11389.1	14118.3	17275.2	299.826					7.5997	0.582807	1	0.727829	0.90224	1.10398	0.0191605							7.5997	36.9842	0.553689	7.10093	18.2453	15.7133										41.0595	1.05948				87.7634	2.23658
	14.4126	4905.52	17249.6	5617.39	511.219	36987.2	46.7011					14.4126	0.284384	1	0.325653	0.0296365	2.14423	0.00270737							14.4126	18.0467	0.0782359	3.17717	0.599316	30.5195										34.296	5.70402				79.8414	10.1586
rt	21.2147	4433.49	16218.8	5003.85	485.599	34413.3	34.0489					21.2147	0.273354	1	0.308521	0.0299405	2.12181	0.00209934							21.2147	17.3467	0.0606654	3.01003	0.605461	30.2003										33.8158	6.18417				78.4742	11.5258
	28.0221	4493.06	16806.9	5033.99	564.636	36033.3	29.2381					28.0221	0.267334	1	0.299519	0.0335954	2.14396	0.00173965							28.0221	16.9647	0.0502712	2.92221	0.679373	30.5156										34.1171	5.88286				78.7757	11.2243
	34.8269	4720.52	18068	5217.43	675.158	37898.4	37.0042					34.8269	0.261264	1	0.288767	0.0373676	2.09755	0.00204806							34.8269	16.5795	0.0591834	2.8173	0.755655	29.855										33.4279	6.57208				77.1635	12.8365
																																								Sum Error	24.4247				Sum Error	32.5484
MD1-186	Time	Pdt 3.541 minutes	Int 2.832 minutes	Biphenyl 1.969 minutes	Amine 1.710 minutes	ArBr 2.243 minutes						Time	Amine 1.736 minutes	Biphenyl 1.974 minutes	ArBr2 2.260 minutes	Int ArBr1N1 2.885 minutes	Pdt 3.608 minutes	Ox Deg Bypdt 2.216 minutes							Time	Amine 177	OxDeg 177	ArBr2 177	Int ArBr1N1 177	Product ArN2 177										Mass Balance	Error				Mass Balance	Error
	0.796785	2355.61	-5.85293	8054.6	10362.6	24440.8						0.796785	1.28654	1	3.03439	-0.000726656	0.292455	0							0.796785	81.6423	0	29.6045	-0.0146946	4.16259										33.7524	6.24761				89.9528	0.0471599
Fluorenone RuPhos	7.11565	17646.6	228.284	7483.44	3091.49	4981.11						7.11565	0.413111	1	0.665618	0.0305052	2.35809	0							7.11565	26.2155	0	6.49398	0.616882	33.5633										40.6742	0.67421				93.9591	3.95906
	13.4349	21876.2	574.251	8236.9	2260.53	2728.22						13.4349	0.27444	1	0.331219	0.0697169	2.65588	0							13.4349	17.4156	0	3.23148	1.40983	37.8019										42.4432	2.44325				94.4293	4.4293
60	19.7537	22984	612.892	8211.3	1837.22	1611.15						19.7537	0.223743	1	0.196211	0.0746401	2.79907	0							19.7537	14.1985	0	1.9143	1.50939	39.84										43.2637	3.26371				95.3879	5.38791
	26.0789	23141.6	491.068	8263.93	1700.36	1145.23						26.0789	0.205756	1	0.138582	0.059423	2.80031	0							26.0789	13.057	0	1.35205	1.20166	39.8576										42.4113	2.41133				93.9739	3.97394
	32.3967	24487.1	399.929	8975.19	1740.71	993.316						32.3967	0.193947	1	0.110673	0.0445594	2.72831	0							32.3967	12.3076	0	1.07977	0.901089	38.8328										40.8136	0.813647				90.8743	0.874302
	38.7172	24264	323.991	8634.76	1624.14	808.85						38.7172	0.188093	1	0.0936737	0.0375217	2.81004	0							38.7172	11.9361	0	0.913911	0.758771	39.996										41.6687	1.66872				92.687	2.687
	45.0707	24599.3	295.54	8771.55	1602.69	674.436						45.0707	0.182715	1	0.076889	0.0336931	2.80444	0							45.0707	11.5948	0	0.750154	0.681347	39.9164										41.3479	1.34795				92.1091	2.10907
	51.3581	24357.7	258.086	8676.09	1581.94	582.546						51.3581	0.182333	1	0.0671438	0.0297468	2.80745	0							51.3581	11.5706	0	0.655077	0.601545	39.9592										41.2158	1.21582				92.0906	2.09059
	57.6817	24812.6	222.331	9043	1631.65	531.886						57.6817	0.180432	1	0.0588175	0.024586	2.74385	0							57.6817	11.45	0	0.573842	0.497183	39.054										40.125	0.124981				90.0551	0.05508
	64.0077	24810.4	170.902	9138.76	1654.47	514.013						64.0077	0.181039	1	0.0562454	0.0187007	2.71485	0							64.0077	11.4885	0	0.548748	0.37817	38.6413										39.5682	0.431826				89.1492	0.850844
	70.3183	24917.5	136.235	8989.82	1647.76	505.767						70.3183	0.183291	1	0.05626	0.0151543	2.77175	0							70.3183	11.6314	0	0.54889	0.306453	39.4511										40.3064	0.306444				90.8401	0.840092
	76.6407	24839.3	114.311	9188.54	1656.3	503.595						76.6407	0.180258	1	0.0548069	0.0124407	2.70329	0							76.6407	11.4389	0	0.534714	0.251577	38.4767										39.263	0.737014				88.6439	1.35612
	82.9586	24631.5	92.4317	9152.73	1675.74	490.16						82.9586	0.183086	1	0.0535535	0.0100988	2.69116	0							82.9586	11.6184	0	0.522485	0.20422	38.3041										39.0308	0.969184				88.4309	1.56913
	89.2833	24344.2	75.1428	9019.42	1662.82	476.829						89.2833	0.18436	1	0.052867	0.00833122	2.69908	0							89.2833	11.6992	0	0.515787	0.168475	38.4169										39.1011	0.898886				88.7014	1.29858
	95.6076	24655	61.1474	9108.73	1692.65	437.214						95.6076	0.185827	1	0.0479994	0.00671305	2.70674	0							95.6076	11.7924	0	0.468298	0.135753	38.5258										39.1299	0.870111				88.9798	1.02021
