# Supplementary material for: Ring walking as a regioselectivity control element in Pd-catalyzed C-N cross-coupling
Source: Nat Commun. 2022 May 24;13:2869. doi: 10.1038/s41467-022-30255-1 (PMC9130136; doi:10.1038/s41467-022-30255-1)
Supplement: Supplementary file 6 — Kinetic Data - XantPhos [file 41467_2022_30255_MOESM6_ESM.xlsx]

## Sheet: Summary
	Reaction #	Experiment	[Amine] (mM)	[LiHMDS] (mM)	[ArBr] (mM)	[cat.] (mM)	[Spiro] (mM)	Result	Conclusion
	MD1-116	Standard conditions	180	200	40	2	0	Done in 310 min
	MD1-150	Standard conditions	180	200	40	2	0	Done in 320 min	OK reproducibility (run 2 months apart, 116 with precatalyst from a different supplier)
	MD1-121	Reduced ArBr	180	200	20	2	0	Done in 165 min	0th order ArBr
	MD1-123	Reduced Amine	90	200	40	2	0	Stalled after 90 min	0th order Amine
	MD1-124	Reduced LiHDMS	180	100	40	2	0	Stalled after 90 min	0th order LiHMDS
	MD1-125	Same excess	270	300	60	2	0	Done in 600 min	Cat. deactivation or spiro inhibition
	MD1-154	Product inhibition	180	200	40	2	20	Done in 360 min	No product inhibition
		Conditions: all reactions run in 10 mL of 2-MeTHF at 40 °C and monitored via offline HPLC

## Sheet: Template
					MD1-###, catalyst, description
																					ArBr, Int, Spiro			Amine
																					Sum Error	760		Sum Error	3420
		Normalized iCLC Peak Area											Calculated Concentration #
	Time	Amine 1.810 minutes	Unknown Peak at 2.241 minutes	Aryl Bromide Peak at 5.547 minutes	Mono	Di 1	Di 2	Tri	Spiro		Time	Amine #	Unknown 2.2 #	Aryl Bromide #	Mono #	Di Same Ring #	Di Opposite Ring #	Tri #	Spiro #		Mass Balance	Error		Mass Balance	Error		Selectivity
	0										0										0	40		0	180		#DIV/0!
	10										10										0	40		0	180		#DIV/0!
	20										20										0	40		0	180		#DIV/0!
	30										30										0	40		0	180		#DIV/0!
	40										40										0	40		0	180		#DIV/0!
	50										50										0	40		0	180		#DIV/0!
	60										60										0	40		0	180		#DIV/0!
	70										70										0	40		0	180		#DIV/0!
	80										80										0	40		0	180		#DIV/0!
	90										90										0	40		0	180		#DIV/0!
	100										100										0	40		0	180		#DIV/0!
	110										110										0	40		0	180		#DIV/0!
	120										120										0	40		0	180		#DIV/0!
	130										130										0	40		0	180		#DIV/0!
	140										140										0	40		0	180		#DIV/0!
	150										150										0	40		0	180		#DIV/0!
	160										160										0	40		0	180		#DIV/0!
	170										170										0	40		0	180		#DIV/0!
	180										180										0	40		0	180		#DIV/0!

## Sheet: Solver Page 
*Universal coefficients									XantPhos Pd G4 PEAK AREA TO CONCENTRATION
*150 and 154 treated separately
*Values when Di same and opp were solved for
separately:
	Di Same	1.57329																															Coefficients
	Di Opposite	0.477962																						UNIVERSAL ERROR =		5703.94							ArBr	0.490401
																																	Mono	0.488452
	Di Same	0																															Di (both regioisomers)	0.61431
	Di Opposite	0.606382																					MD1-116 --> 125	Total Error ArBr	198.028		Total Error Amine	4326.16					Tri	0.562805
																																	Spiro	0.503377
																							MD1-150 and 154	Total Error ArBr	94.6832		Total Error Amine	1085.07					Amine	1.69319
																																	Unknown	2.69792
																							ArBr, Int, Spiro			Amine							ArBr	0.473378
																							Sum Error	60.4993		Sum Error	1056.33						Mono	0.487676
		Normalized iCLC Peak Area													Calculated Concentration 116																		Di Same	0.521723
	Time	Amine 1.813 minutes 116	Unknown 2.275 minutes116	Unknown 1.007 minutes 116	Mono 8.642 minutes 116	Di Same Ring 9.113 minutes 116	DAD1 C 254 nm: Peak at 9.794 minutes	Tri 9.953 minutes 116	Spiro 10.441 minutes 116	Unknown 0.919 minutes 116	ArBr 6.763 minutes 116		Time	Amine 116	Unknown 2.2 116	Aryl Bromide 116	Mono 116	Di Same Ring 116	Di Opposite Ring 116	Tri 116	Spiro 116		Mass Balance	Error		Mass Balance	Error		Selectivity				Tri	0.499062
	0	99.2381	8.70906	-0.59534	2.3695	-0.0020951	-0.0223101	-0.00084343	0.0916035	-0.356354	79.0919		0	168.029	23.4963	38.7867	1.15739	-0.00128704	-0.0137053	-0.000474686	0.0461111		39.9747	0.025277		216.332	36.3322		-0.0102944				Spiro	0.425059
	10	69.9226	11.8069	3.93831	23.9034	-0.0939418	0.702911	-0.0355522	0.0978416	0.41703	48.4899		10	118.392	31.8541	23.7795	11.6757	-0.0577093	0.431805	-0.0200089	0.0492512		35.8584	4.14155		194.661	14.6613		-0.406263				Amine	1.05057
	20	51.43	13.4895	6.26011	34.2973	1.00859	8.34084	0.19525	0.131147	1.16959	27.7978		20	87.0808	36.3935	13.632	16.7526	0.619589	5.12386	0.109888	0.0660162		36.304	3.696		188.701	8.70109		1.66455				Unknown	3.70538
	30	40.623	12.9715	7.83636	33.7465	2.39231	16.2516	1.39227	0.126869	1.71224	15.476		30	68.7825	34.996	7.58942	16.4836	1.46962	9.98349	0.783574	0.0638628		36.3735	3.62648		180.771	0.770501		12.2696
	40	34.307	11.7802	8.67052	29.2259	3.28356	22.4351	3.57682	0.489839	2.00424	8.67193		40	58.0883	31.7821	4.25272	14.2755	2.01712	13.7821	2.01305	0.246573		36.587	3.413		174.552	5.44817		8.1641				Weight
	50	27.1037	10.6365	10.0324	23.3718	3.78898	26.9767	6.90476	0.437346	2.48288	4.77163		50	45.8918	28.6964	2.34001	11.416	2.32761	16.5721	3.88603	0.22015		36.7619	3.23812		165.039	14.9613		17.6517				116	1
	60	22.2364	9.8319	11.148	17.7652	3.73844	29.4378	10.8166	0.649532	2.44761	2.63232		60	37.6505	26.5257	1.29089	8.67745	2.29656	18.0839	6.08764	0.326959		36.7634	3.23659		159.711	20.289		18.6189				121	1
	70	18.8485	8.47887	10.7156	13.0093	3.67976	30.878	15.5102	1.00342	2.87976	1.35557		70	31.914	22.8753	0.66477	6.35443	2.26052	18.9687	8.72919	0.505097		37.4827	2.51733		154.685	25.3146		17.2822				123	1
	80	15.8809	7.72105	11.3317	9.27289	3.32179	30.6301	20.3513	1.50043	2.89113	0.703627		80	26.8894	20.8308	0.345059	4.52936	2.04061	18.8163	11.4538	0.755281		37.9405	2.05953		152.177	27.8233		15.165				124	1
	90	13.205	7.09828	11.3308	6.42367	2.80913	29.4108	25.1787	2.20252	2.96995	0.343142		90	22.3586	19.1506	0.168277	3.13765	1.72568	18.0673	14.1707	1.1087		38.3783	1.62165		150.33	29.6696		12.7814				125	1
	100	10.3778	6.68876	12.1621	4.18413	2.30274	26.9798	29.6537	3.05501	2.74941	0.178155		100	17.5716	18.0457	0.0873672	2.04375	1.41459	16.574	16.6892	1.53782		38.3467	1.65328		147.903	32.0971		10.8525				150	1
	110	8.66067	5.87284	11.583	2.62241	1.84641	24.2199	33.9224	4.17864	3.07443	0.038876		110	14.6642	15.8444	0.0190648	1.28092	1.13427	14.8785	19.0917	2.10343		38.5079	1.49207		145.348	34.6516		9.07644				154	1
	120	6.35307	5.52401	12.3431	1.55974	1.43751	21.1745	37.6451	5.58112	2.83744	0.0354689		120	10.757	14.9033	0.017394	0.761858	0.883076	13.0077	21.1868	2.80941		38.6662	1.33376		143.905	36.0949		7.54138
116	130	5.10005	4.92034	11.7721	0.870365	1.08862	18.085	40.8305	7.27841	3.11169	-0.0279693		130	8.63536	13.2747	-0.0137162	0.425132	0.66875	11.1098	22.9796	3.66378		38.8333	1.16666		142.761	37.2391		6.2721
Standard	140	3.35145	4.46325	12.1624	0.458336	0.759507	15.047	43.183	9.30384	3.06895	-0.0274257		140	5.67465	12.0415	-0.0134496	0.223875	0.466573	9.24351	24.3036	4.68334		38.9074	1.09257		141.046	38.9542		5.18937
	150	1.98788	3.96412	12.0685	0.259262	0.547316	12.1566	44.9923	11.9481	3.19249	-0.00616727		150	3.36586	10.6949	-0.00302443	0.126637	0.336221	7.46792	25.3219	6.01442		39.264	0.735952		140.514	39.4862		4.2102
	160	1.01525	3.21045	12.6331	0.137865	0.349106	9.56133	45.8932	14.4098	3.09295	0.000785983		160	1.71901	8.66152	0.000385447	0.0673403	0.214459	5.87362	25.8289	7.25357		39.2383	0.761715		137.787	42.2134		3.56086
	170	0.910223	2.36848	12.8346	0.0888477	0.21079	7.25324	45.4718	17.4278	2.56979	-0.0506768		170	1.54118	6.38997	-0.0248519	0.0433979	0.12949	4.45574	25.5918	8.77274		38.9683	1.03174		135.401	44.5988		2.91719
	180	0.55755	1.91095	13.6276	0.0406833	0.110253	5.34663	44.7769	20.9363	2.87255	-0.0091542		180	0.944038	5.15558	-0.00448923	0.0198718	0.0677297	3.28449	25.2007	10.5388		39.1071	0.892906		135.737	44.2632		2.39122
	190	0.465934	1.43782	14.0183	0.0895527	0.0776278	3.84124	42.8978	24.6088	2.68954	-0.0106501		190	0.788915	3.87913	-0.00522279	0.0437422	0.0476875	2.35971	24.1431	12.3875		38.9765	1.02352		135.385	44.6151		1.94899
	200	0.341103	0.754032	14.6746	0.0136736	0.0397532	2.63672	40.5051	28.8501	2.77453	-0.0179716		200	0.577553	2.03432	-0.0088133	0.00667891	0.0244208	1.61976	22.7965	14.5225		38.961	1.03902		134.42	45.5795		1.56974
	210	0.155503	0.269076	14.6335	-0.0166078	0.0247728	1.7328	37.4474	33.295	2.70454	-0.0460433		210	0.263297	0.725944	-0.0225796	-0.00811214	0.0152181	1.06448	21.0756	16.7599		38.8845	1.11546		134.133	45.867		1.2575
	220	-0.0051248	0.0208783	14.9285	-0.0524827	0.0186063	1.33067	33.81	37.9417	2.23616	-0.00586426		220	-0.00867727	0.056328	-0.00287584	-0.0256353	0.01143	0.817442	19.0284	19.099		38.9278	1.07223		135.217	44.7827		0.996304
	230	-0.0124648	0.0105836	13.9544	-0.106817	-0.00721521	1.46718	30.2039	43.0496	1.94746	-0.00360294		230	-0.0211053	0.0285536	-0.00176689	-0.0521751	-0.00443237	0.901301	16.9989	21.6702		39.512	0.488		139.455	40.545		0.784436
	240	0.0232064	-0.000307451	0.995412	-0.118883	0.0109391	1.4083	25.9689	48.7325	0.391732	-0.0659636		240	0.0392928	-0.000829478	-0.0323486	-0.0580688	0.00672002	0.865135	14.6154	24.5308		39.9277	0.0723109		143.693	36.3071		0.595798
	250	-0.0562386	-0.00748903	10.3883	-0.198334	-0.00142882	1.44562	21.1001	53.7577	1.66022	-0.0239012		250	-0.0952227	-0.0202048	-0.0117212	-0.0968765	-0.000877739	0.88806	11.8752	27.0604		39.7142	0.285791		145.409	34.5909		0.438841
	260	-0.0682137	0.00284743	2.49796	-0.214237	-0.0071869	1.49937	15.3647	59.3267	0.592397	-0.0468868		260	-0.115499	0.00768214	-0.0229933	-0.104644	-0.00441499	0.921078	8.64733	29.8637		39.3001	0.699924		147.025	32.9746		0.28956
	270	-0.132671	-0.00533763	4.44436	-0.283496	-2.57861e-05	1.46716	10.4157	63.4793	0.806434	0.0106182		270	-0.224637	-0.0144005	0.00520718	-0.138474	-1.58407e-05	0.901293	5.862	31.954		38.584	1.41597		146.813	33.1873		0.183451
	280	-0.129152	-0.00611451	2.98316	-0.295995	-0.0164807	1.40035	5.23371	68.0499	0.546108	0.0745952		280	-0.218679	-0.0164965	0.0365815	-0.14458	-0.0101242	0.860246	2.94556	34.2548		37.9424	2.05756		147.16	32.8403		0.0859897
	290	-0.0480436	0.0111682	0.153852	-0.158164	-0.0119673	2.40355	1.12908	75.4769	0.0732775	-0.0403446		290	-0.0813471	0.0301309	-0.019785	-0.0772558	-0.0073516	1.47652	0.635453	37.9933		40.0009	0.000923451		156.72	23.2803		0.0167254
	300	-0.0926815	-0.00232226	1.74542	-0.261689	-0.0250145	2.68533	0.354319	77.8349	0.347047	0.018247		300	-0.156927	-0.00626526	0.00894836	-0.127823	-0.0153666	1.64963	0.199413	39.1803		40.8951	0.895117		160.291	19.7092		0.00508961
	310	-0.081429	0.00533638	1.72061	-0.262445	-0.00653496	2.38497	0.251531	79.8966	0.331681	-0.0211132		310	-0.137875	0.0143971	-0.0103539	-0.128192	-0.00401449	1.46511	0.141563	40.2181		41.6822	1.68223		163.982	16.0179		0.00351988
	320	-0.088424	0.00301994	2.16646	-0.257497	-0.0144615	2.26622	0.161968	80.6266	0.401061	-0.0421771		320	-0.149719	0.00814757	-0.0206837	-0.125775	-0.00888386	1.39216	0.0911565	40.5856		41.9136	1.91357		165.123	14.8768		0.00224603
	330	-0.0843971	0.00185111	0.926893	-0.212545	-0.0132018	2.62395	0.357709	80.6355	0.211375	-0.0365856		330	-0.1429	0.00499413	-0.0179416	-0.103818	-0.00810997	1.61192	0.20132	40.59		42.2734	2.27342		165.935	14.065		0.00495984
	340	-0.0907313	0.00158328	1.36355	-0.254966	-0.0279254	2.68173	0.429819	80.2245	0.27633	-0.0652474		340	-0.153625	0.00427156	-0.0319974	-0.124539	-0.0171548	1.64742	0.241904	40.3831		42.0988	2.09877		165.249	14.7508		0.00599023
	350	0.0214325	-0.00492191	0.139537	-0.214314	-0.000231615	3.02809	0.546884	80.224	0.116391	-0.0537154		350	0.0362893	-0.0132789	-0.026342	-0.104682	-0.000142283	1.86018	0.307789	40.3829		42.4197	2.41973		166.08	13.9198		0.00762176
	360	-0.118287	0.000161244	1.18122	-0.245596	-0.0351897	3.0169	0.493485	79.9476	0.268333	-0.0482655		360	-0.200283	0.000435023	-0.0236694	-0.119962	-0.0216174	1.85331	0.277736	40.2438		42.2096	2.20956		165.152	14.8477		0.00690134
																							ArBr, Int, Spiro			Amine	209 old coeffs
																							Sum Error	30.3191		Sum Error	739.787
		Normalized iCLC Peak Area													Calculated Concentration 121
	Time	Amine 1.793 minutes 121	ArBr 6.649 minutes 1 121	Mono 8.506 minutes 121	Di opp 9.610 minutes 121	Di same 8.956 minutes 121	Tri 9.906 minutes 121	Spiro 10.225 minutes 121					Time	Amine 121	Unknown 2.2 121	Aryl Bromide 121	Mono 121	Di Same Ring 121	Di Opposite Ring 121	Tri 121	Spiro 121		Mass Balance	Error		Mass Balance	Error		Selectivity
	0	91.0337	34.1258	2.43955	0.0393311	-0.00942316	0.00325148	0.0760603					0	154.137		16.7353	1.1916	-0.00578874	0.0241615	0.00182995	0.038287		17.9854	2.01459		155.524	24.4756		31.1229
	10	69.4647	12.5417	16.5757	4.83565	0.491703	0.0694978	0.0926996					10	117.617		6.15046	8.09647	0.302058	2.97059	0.0391137	0.0466629		17.6053	2.39466		132.563	47.4373		173.51
	20	53.5454	4.29408	14.2149	11.0263	1.43975	1.03335	0.055587					20	90.6626		2.10582	6.94332	0.884454	6.77359	0.581575	0.0279812		17.3167	2.68326		114.779	65.2213		248.142
	30	45.3288	1.51157	9.10084	14.6087	1.97265	3.59575	0.154498					30	76.7503		0.741274	4.44533	1.21182	8.97427	2.0237	0.0777707		17.4742	2.52584		107.95	72.05		57.1594
	40	40.7651	0.530013	4.95079	15.0993	1.91568	7.07474	0.635391					40	69.0231		0.259919	2.41823	1.17682	9.27563	3.9817	0.319841		17.4321	2.56786		105.571	74.4293		7.56071
	50	57.5549	0.168295	2.44186	14.009	1.51013	12.1356	1.01359					50	97.4514		0.0825319	1.19273	0.927688	8.60584	6.82998	0.510218		18.149	1.85101		140.242	39.758		2.33769
	60	55.6267	0.102279	0.995034	11.4809	1.00498	15.9824	1.929					60	94.1866		0.0501575	0.486027	0.61737	7.05286	8.99497	0.971017		18.1724	1.8276		140.882	39.118		0.500534
121	75	53.4667	0.0231695	0.175096	7.34169	0.398751	20.3133	4.17319					75	90.5293		0.0113623	0.0855259	0.244957	4.51007	11.4324	2.10069		18.385	1.61496		142.825	37.175		0.0407133
Half ArBr	90	51.5753	0.0136524	0.0325323	3.74599	0.0993214	21.2227	7.47825					90	87.3268		0.00669513	0.0158905	0.0610141	2.3012	11.9443	3.76438		18.0934	1.90656		142.957	37.0426		0.00422127
	105	49.6596	-0.0491202	0.034423	1.51484	0.0187344	19.5925	12.1416					105	84.0832		-0.0240886	0.016814	0.0115087	0.930579	11.0267	6.11178		18.0733	1.92665		143.512	36.4885		0.00275108
	120	48.1369	0.0143336	0.0500506	0.384761	-0.00441752	15.7468	18.0237					120	81.505		0.00702922	0.0244474	-0.00271373	0.236362	8.86236	9.07271		18.2002	1.7998		144.875	35.1253		0.0026946
	135	46.3762	-0.0291666	0.00585701	-0.0421648	0.0073479	10.3317	24.7405					135	78.5238		-0.0143033	0.00286087	0.00451389	-0.0259022	5.81471	12.4538		18.2357	1.76432		145.743	34.2568		0.000229718
	150	45.038	0.0113652	0.0510834	-0.208631	-0.0152486	4.59023	32.1879					150	76.258		0.00557348	0.0249518	-0.00936738	-0.128164	2.5834	16.2026		18.679	1.32098		148.569	31.4314		0.00153999
	165	43.7457	-0.0224275	-0.0509908	-0.372304	0.0131133	-0.012307	38.8499					165	74.0698		-0.0109984	-0.0249066	0.00805564	-0.22871	-0.00692642	19.5561		19.2927	0.707337		151.807	28.1926		-0.00127359
	180	44.0904	0.0248635	-0.0144083	-0.517423	0.0593123	0.00589036	40.8041					180	74.6534		0.0121931	-0.00703778	0.0364361	-0.317858	0.00331512	20.5399		20.2669	0.266901		156.253	23.7471		-0.00034264
	195	44.338	-0.0524684	-0.0507487	-0.467444	0.0520216	0.0152834	40.9543					195	75.0727		-0.0257305	-0.0247883	0.0319574	-0.287155	0.00860159	20.6154		20.3183	0.318332		157.025	22.9748		-0.00120241
	210	43.9463	-0.0721114	-0.0928988	-0.411501	0.0446339	0.0638365	43.7659					210	74.4094		-0.0353634	-0.0453767	0.027419	-0.252789	0.0359275	22.0307		21.7605	1.76055		162.144	17.856		-0.0020597
	225	44.025	-0.0889766	-0.0506576	-0.548116	0.0429089	0.0266619	40.6527					225	74.5427		-0.0436342	-0.0247438	0.0263594	-0.336713	0.0150054	20.4636		20.0999	0.0999095		155.797	24.2032		-0.00120916
	240	43.7512	0.658793	-0.070465	-0.410426	0.0521623	0.0411916	40.7945					240	74.0791		0.323072	-0.0344188	0.0320438	-0.252129	0.0231828	20.535		20.6268	0.626787		155.814	24.1858		-0.0016761
	255	43.3349	-0.0600951	-0.0648563	-0.412701	0.0371603	0.055695	40.927					255	73.3742		-0.0294707	-0.0316792	0.0228279	-0.253526	0.0313454	20.6017		20.3412	0.341184		155.382	24.6181		-0.0015377
																							ArBr, Int, Spiro			Amine
																							Sum Error	11.2734		Sum Error	86.2825
		Normalized iCLC Peak Area													Calculated Concentration 123
	Time	AMINE 1.788 minutes 123	Unknown 2.244 minutes 123	ArBr 6.717 minutes 123	Mono .553 minutes 123	Di same 9.007 minutes 123	DAD1 C 254 nm: Peak at 9.689 minutes	Tri 9.925 minutes 123	Spiro 123 10.216 minutes				Time	Amine 123	Unknown 2.2 123	Aryl Bromide 123	Mono 123	Di Same Ring 123	Di Opposite Ring 123	Tri 123	Spiro 123		Mass Balance	Error		Mass Balance	Error		Selectivity
	0	35.4476	7.65074	78.0473	3.11171	0.00901575	0.11424	0.0442421	0.00362024				0	60.0196	20.6411	38.2744	1.51992	0.00553846	0.070179	0.0248997	0.00182235		39.8968	0.103207		103.055	13.0552		834.047
	10	27.4545	6.22201	47.9572	26.6349	0.3649	3.37467	0.00936899	-0.00888021				10	46.4856	16.7865	23.5182	13.0099	0.224162	2.07309	0.00527291	-0.00447009		38.8262	1.17381		97.6609	7.66095		-2910.43
	20	18.5483	5.60502	29.1567	35.1919	1.42697	9.79224	0.327397	0.0178637				20	31.4059	15.1219	14.2984	17.1896	0.876599	6.01547	0.184261	0.00899219		38.5733	1.42668		93.2121	3.2121		1911.61
	30	11.5888	4.60414	17.4511	35.3066	2.62526	16.7129	1.3844	0.0211725				30	19.622	12.4216	8.55802	17.2456	1.61273	10.2669	0.779147	0.0106578		38.4731	1.52695		87.8502	2.14983		1618.13
	40	6.76855	3.13459	10.289	31.4266	3.57038	23.0005	3.39266	0.0814412				40	11.4605	8.45687	5.04573	15.3504	2.19332	14.1294	1.90941	0.0409956		38.6693	1.33071		82.2623	7.73773		374.44
	50	3.41981	1.6318	5.95892	26.0838	4.24502	28.1544	6.48224	0.183522				50	5.7904	4.40247	2.92226	12.7407	2.60776	17.2955	3.64823	0.0923805		39.3068	0.693162		78.4568	11.5432		137.915
	60	1.11786	0.150438	3.3833	20.385	4.51237	31.4276	10.2331	0.404548				60	1.89275	0.405869	1.65917	9.95712	2.77199	19.3063	5.75922	0.20364		39.6574	0.342569		74.9104	15.0896		48.8957
123	70	0.140504	0.0102664	1.99509	15.4916	4.41487	33.4226	14.6053	0.695483				70	0.2379	0.0276978	0.978391	7.56692	2.7121	20.5319	8.21992	0.35009		40.3593	0.359288		80.4083	9.59173		21.6142
Half Amine	80	0.175677	0.00321833	1.12193	11.2297	4.11849	33.6367	19.2482	1.08774				80	0.297454	0.0086828	0.550195	5.48516	2.53003	20.6634	10.833	0.547542		40.6093	0.609252		86.8758	3.12417		10.0178
	90	0.15797	0.00433699	1.20713	9.06853	4.00973	32.7641	21.8635	1.34886				90	0.267473	0.0117009	0.591977	4.42954	2.46321	20.1273	12.3049	0.678985		40.5959	0.595859		89.5319	0.46807		6.52377
	100	0.161889	0.0126326	25.4092	8.81986	3.93165	32.7455	22.1965	1.37335				100	0.274109	0.0340817		4.30808	2.41525	20.1159	12.4923	0.69131		40.0228	0.0227903		89.9547	0.0453337		6.23176
	110	0.169245	0.0142837	1.06647	8.67459	3.9482	32.4464	22.1547	1.34907				110	0.286564	0.0385364	0.522996	4.23713	2.42542	19.9321	12.4688	0.679091		40.2656	0.265568		89.4386	0.561375		6.23941
	120	0.183032	0.00467788	1.13046	8.55623	3.88792	32.2461	22.1331	1.35507				120	0.309909	0.0126205	0.554378	4.17931	2.38839	19.8091	12.4566	0.682113		40.0699	0.0698935		89.0077	0.992312		6.127
	130	0.181632	0.000471293	1.05135	8.43948	3.85199	32.2153	21.9854	1.35639				130	0.307537	0.00127151	0.515582	4.12229	2.36632	19.7902	12.3735	0.682777		39.8506	0.149381		88.5969	1.4031		6.03753
	140	0.1801	0.00864802	0.94757	8.30265	3.72891	31.9306	21.6233	1.35576				140	0.304943	0.0233317	0.464689	4.05545	2.29071	19.6153	12.1697	0.682459		39.2783	0.721735		87.4579	2.54208		5.9424
	150	0.180885	0.00662244	0.96715	8.20081	3.71231	31.95	21.8074	1.34225				150	0.306273	0.0178668	0.474291	4.00571	2.28051	19.6272	12.2733	0.675658		39.3367	0.66333		87.6857	2.31429		5.9286
	160	0.17708	0.00440776	0.992607	8.12998	3.72713	31.9457	21.9182	1.36941				160	0.299831	0.0118918	0.486775	3.97111	2.28961	19.6245	12.3357	0.689328		39.397	0.602957		87.8874	2.11262		5.76084
	170	0.16246	0.0099895	1.54612	8.02691	3.65683	31.711	21.844	1.3588				170	0.275076	0.0269509	0.758217	3.92076	2.24643	19.4804	12.2939	0.683991		39.3837	0.616289		87.3211	2.67889		5.73219
																							ArBr, Int, Spiro			Amine
																							Sum Error	29.9642		Sum Error	281.523
		Normalized iCLC Peak Area													Calculated Concentration 124
	Time	Amnie 1.789 minutes124	Unknown 2.247 minutes 124	ArBr 6.744 minutes 124	Mono 8.499 minutes 124	Di same 8.931 minutes124	Di opp 9.610 minutes 124	Tri 9.980 minutes 124	Spiro 10.234 minutes 124				Time	Amine 124	Unknown 2.2 124	Aryl Bromide 124	Mono 124	Di Same Ring 124	Di Opposite Ring 124	Tri 124	Spiro 124		Mass Balance	Error		Mass Balance	Error		Selectivity
	0	101.076	4.60923	75.9547	2.66212	-0.0149037	0.133227	-0.021654	0.0223271				0	171.142	12.4353	37.2482	1.30032	-0.00915547	0.0818428	-0.012187	0.011239		38.6203	1.37971		197.467	17.4665		115.698
	5	90.634	6.79284	60.2893	16.8195	0.05227	1.06387	-0.0360705	0.000653084				5	153.461	18.3265	29.5659	8.21551	0.03211	0.653547	-0.0203007	0.000328747		38.4471	1.55289		199.641	19.6409		24990.3
	10	79.2171	9.39473	46.7615	26.1701	0.351255	3.45746	-0.033663	0.0175073				10	134.13	25.3462	22.9319	12.7828	0.215779	2.12395	-0.0189457	0.00881277		38.0443	1.95571		202.263	22.2629		1450.49
	15	70.88	10.8409	36.1176	31.7784	0.853011	6.52344	-0.0178675	-0.0243536				15	120.013	29.2479	17.7121	15.5222	0.524013	4.00742	-0.0100559	-0.012259		37.7434	2.25658		203.015	23.0151		-1266.19
	20	66.6708	10.3091	27.8974	34.5786	1.42997	10.0447	0.148903	0.0655027				20	112.886	27.8131	13.6809	16.89	0.878444	6.17057	0.0838033	0.0329726		37.7367	2.26332		199.884	19.8839		512.244
	25	60.6584	10.7559	21.3864	35.341	2.04651	13.6048	0.366456	0.0352887				25	102.706	29.0184	10.4879	17.2624	1.25719	8.35759	0.206243	0.0177635		37.5891	2.41093		197.925	17.9249		971.79
	30	57.0936	10.6207	16.3235	34.717	2.71204	17.423	1.21168	0.0112349				30	96.6703	28.6538	8.00503	16.9576	1.66603	10.7031	0.681938	0.0056554		38.0193	1.98065		197.742	17.7423		2998.48
124	40	51.793	9.7762	28.3749	30.5531	3.79927	23.876	3.61919	0.113572				40	87.6955	26.3754	13.9151	14.9238	2.33393	14.6673	2.0369	0.0571697		47.9341	7.93405		195.712	15.7118		261.043
Half LiMDS	50	47.1075	9.33445	5.41021	25.0373	4.45077	28.8626	6.78895	0.202806				50	79.762	25.1836	2.65317	12.2295	2.73415	17.7306	3.82085	0.102088		39.2703	0.729653		195.159	15.159		119.794
	60	44.1581	8.66333	2.87395	19.0558	4.5881	31.6662	10.3802	0.413507				60	74.7682	23.373	1.40939	9.30787	2.81851	19.4529	5.842	0.20815		39.0388	0.961215		193.723	13.7233		44.7171
	70	41.6237	7.99589	1.8911	14.0204	4.50117	33.0051	15.0544	0.772133				70	70.4769	21.5723	0.927395	6.84828	2.76511	20.2754	8.47267	0.388674		39.6775	0.322523		193.523	13.5234		17.6196
	80	38.2791	7.73163	0.974285	9.90163	4.14087	32.7405	20.1071	1.37456				80	64.8138	20.8593	0.47779	4.83647	2.54378	20.1128	11.3164	0.691923		39.9792	0.02085		193.399	13.3989		6.9899
	90	37.4677	5.49613	0.527642	7.46606	3.79853	31.5663	23.3167	1.65891				90	63.44	14.8281	0.258756	3.64682	2.33347	19.3915	13.1228	0.835055		39.5883	0.411652		182.901	2.90147		4.36716
	100	36.5839	6.92932	0.501571	7.20024	3.78125	31.4449	23.4573	1.67932				100	61.9435	18.6948	0.245971	3.51697	2.32286	19.3169	13.2019	0.845331		39.4499	0.550071		189.116	9.11648		4.16047
	110	36.3929	7.06796	0.500802	7.12146	3.80185	31.3297	23.4918	1.69955				110	61.6202	19.0688	0.245594	3.47849	2.33551	19.2462	13.2213	0.855515		39.3826	0.617444		189.485	9.48549		4.06596
	120	35.8129	7.28688	0.537003	7.1767	3.86128	31.5523	24.1339	1.71548				120	60.638	19.6594	0.263347	3.50548	2.37202	19.3829	13.5827	0.863533		39.9699	0.0300575		191.174	11.1743		4.05946
	130	36.2732	6.77533	0.552965	7.16588	3.89556	31.2736	24.2665	1.72815				130	61.4174	18.2793	0.271175	3.50019	2.39308	19.2117	13.6573	0.86991		39.9033	0.0967039		189.137	9.13719		4.02362
	140	35.7446	7.15836	0.567139	7.09265	3.86104	31.3816	23.8876	1.69608				140	60.5224	19.3127	0.278125	3.46442	2.37187	19.278	13.4441	0.853768		39.6903	0.309725		189.659	9.65921		4.0578
	150	36.0912	6.91715	0.531565	7.06683	3.75784	31.1397	23.0654	1.62382				150	61.1094	18.6619	0.26068	3.45181	2.30848	19.1294	12.9813	0.817394		38.9491	1.05093		186.974	6.97428		4.22294
	165	35.885	7.21584	0.541059	7.07888	3.75457	31.1019	22.8215	1.61351				165	60.7601	19.4678	0.265336	3.4577	2.30647	19.1062	12.844	0.812204		38.7919	1.20806		187.76	7.75953		4.25717
	180	34.9519	7.51411	0.609098	7.01344	3.68863	30.7264	22.0725	1.56959				180	59.1802	20.2725	0.298702	3.42573	2.26596	18.8756	12.4225	0.790097		38.0785	1.92147		185.862	5.86175		4.33584
																							ArBr, Int, Spiro			Amine
																							Sum Error	65.9717		Sum Error	2902.03
		Normalized iCLC Peak Area													Calculated Concentration 125
	Time	Amine .779 minutes 125	Unknown 2.251 minutes 125	Unknown 0.972 minutes 125	ArBr 6.586 minutes 125	Mono 8.426 minutes 125	Di Same 8.802 minutes 125	Di Opposit3 9.410 minutes 125	Tri 9.673 minutes 125	Spiro 10.229 minutes 125			Time	Amine 125	Unknown 2.2 125	Aryl Bromide 12	Mono 125	Di Same Ring 125	Di Opposite Ring 125	Tri 125	Spiro 125		Mass Balance	Error		Mass Balance	Error		Selectivity
	0	145.646	4.12769	0.708791	121.189	2.56512	0.0130721	-0.0100793	-0.0389652	-0.0347174			0	246.607	11.1362	59.4313	1.25294	0.00803034	-0.0061918	-0.0219298	-0.0174759		60.6467	0.646681		270	0.000190416		-71.6951
	5	133.04	4.49225	1.54431	104.056	18.4491	0.0500081	0.594929	0.0241308	0.0310034			5	225.262	12.1197	51.0291	9.01151	0.0307205	0.365471	0.0135809	0.0156064		60.466	0.466037		259.408	10.5918		577.424
	10	127.812	7.64726	3.45251	89.295	30.8926	0.249437	2.25159	0.00507139	0.0251933			10	216.41	20.6317	43.7903	15.0896	0.153232	1.38317	0.0028542	0.0126818		60.4318	0.431791		275.895	5.89522		1189.86
	15	113.206	11.4432	6.03301	76.6447	40.1421	0.623509	4.53821	0.0238112	0.0192012			15	191.68	30.8727	37.5866	19.6075	0.383028	2.78787	0.0134011	0.00966545		60.3881	0.388053		279.454	9.45351		2028.62
	20	100.741	13.6757	8.20883	65.8103	46.9089	1.11221	7.15249	0.0696033	0.0125691			20	170.573	36.8958	32.2734	22.9128	0.683241	4.39384	0.0391731	0.00632699		60.3088	0.308771		277.575	7.5746		3621.44
	25	89.8291	15.5702	10.0539	56.7141	51.798	1.69178	10.0603	0.183798	0.101108			25	152.098	42.0071	27.8126	25.3009	1.03928	6.18014	0.103442	0.0508953		60.4872	0.487226		276.366	6.36554		497.116
	30	81.4316	15.9357	11.4129	48.4038	54.4849	2.2789	13.048	0.436716	-0.0232159			30	137.879	42.9931	23.7373	26.6133	1.39995	8.01549	0.245786	-0.0116863		60.0001	8.38206e-05		270	0.000282514		-2277.3
	40	67.3771	16.3116	13.7722	35.7383	56.8223	3.44602	19.5449	1.32223	-0.0177832			40	114.082	44.0074	17.5261	27.755	2.11692	12.0066	0.744156	-0.00895165		60.1398	0.139839		260.296	9.70421		-3100.55
	50	57.0573	15.6103	15.6704	26.4141	55.7525	4.44857	25.9922	2.80371	0.0168453			50	96.6088	42.1154	12.9535	27.2324	2.7328	15.9672	1.57794	0.00847955		60.4724	0.472383		250.24	19.7602		3211.54
	60	49.1668	15.0514	16.9927	19.6025	52.7506	5.24877	31.8521	4.66694	0.0647632			60	83.2487	40.6076	9.61306	25.7662	3.22437	19.567	2.62657	0.0326003		60.8298	0.829835		243.823	26.177		790.366
	70	41.6652	14.4368	18.7304	14.5378	48.6016	5.89396	36.9531	6.99488	0.159963			70	70.5472	38.9493	7.12934	23.7396	3.62072	22.7006	3.93675	0.0805216		61.2076	1.20755		236.96	33.0396		294.823
	80	36.3379	13.3257	19.0254	10.8306	43.9026	6.27708	41.6946	9.78603	0.258242			80	61.527	35.9516	5.31132	21.4443	3.85607	25.6134	5.50763	0.129993		61.8627	1.86271		230.856	39.1438		164.965
	90	30.8843	12.5731	20.0846	7.86051	38.8293	6.52069	44.777	12.586	0.400099			90	52.2931	33.9213	3.8548	18.9663	4.00573	27.5069	7.08343	0.201401		61.6186	1.61856		224.183	45.8169		94.1718
	100	26.1829	11.6811	20.8914	5.89272	34.1677	6.61536	47.8048	15.9673	0.604084			100	44.3326	31.5145	2.88979	16.6893	4.06388	29.367	8.98645	0.304082		62.3005	2.3005		219.088	50.9116		54.8842
	110	21.5894	10.6655	21.6291	4.40257	29.6827	6.58813	49.2416	19.1643	0.811297			110	36.555	28.7747	2.15902	14.4986	4.04715	30.2496	10.7858	0.408388		62.1485	2.14851		211.187	58.8127		35.5019
	120	17.2864	9.94922	22.0158	3.16218	25.4753	6.37682	50.3278	22.5307	1.0339			120	29.2692	26.8422	1.55074	12.4435	3.91734	30.9169	12.6804	0.52044		62.0293	2.02928		205.188	64.8116		23.9096
	130	13.8469	8.54247	22.888	2.3674	21.7383	6.16095	50.7153	26.276	1.39829			130	23.4455	23.0469	1.16098	10.6181	3.78473	31.1549	14.7882	0.703867		62.2108	2.21082		197.217	72.7832		15.0854
	140	10.5505	7.19837	23.241	1.71626	18.2919	5.82363	50.3009	29.7313	1.81141			140	17.864	19.4206	0.841655	8.93474	3.57752	30.9003	16.7329	0.911823		61.8989	1.89894		188.442	81.5583		9.79877
	150	8.28509	6.66915	23.14	1.35107	15.3608	5.46323	49.6882	33.33	2.22132			150	14.0282	17.9928	0.662564	7.503	3.35611	30.524	18.7583	1.11816		61.9221	1.92207		186.025	83.9755		6.71011
	160	6.71431	5.87421	24.4001	1.00591	12.7462	5.05826	48.8179	36.9257	2.74439			160	11.3686	15.8482	0.4933	6.22589	3.10734	29.9893	20.782	1.38146		61.9793	1.97925		183.356	86.6442		4.50674
	170	6.03863	5.02647	25.4589	0.707955	10.4205	4.3938	48.4384	40.7543	3.36767			170	10.2246	13.561	0.347181	5.08994	2.69916	29.7562	22.9367	1.69521		62.5244	2.5244		182.938	87.0618		3.00255
	180	5.416	4.24033	26.4878	0.492914	8.5078	3.87291	46.9473	44.2772	3.98127			180	9.17032	11.4401	0.241726	4.15566	2.37916	28.8402	24.9194	2.00408		62.5402	2.54024		181.419	88.5806		2.0736
	190	4.69326	3.5405	28.1162	0.437559	6.80023	3.25384	45.0693	47.3045	4.71241			190	7.94658	9.55199	0.214579	3.32159	1.99887	27.6865	26.6232	2.37212		62.2169	2.21686		179.101	90.899		1.40026
125	205	4.19713	3.05692	29.209	0.313772	5.99389	2.84115	43.7575	48.3564	5.06255			205	7.10654	8.24731	0.153874	2.92773	1.74535	26.8807	27.2152	2.54837		61.4712	1.47119		175.62	94.38		1.14886
Same Excess	220	3.06318	2.27684	30.8866	0.16576	4.14037	2.03116	40.1373	52.3845	6.42729			220	5.18655	6.14274	0.0812887	2.02237	1.24776	24.6567	29.4822	3.23535		60.7257	0.725706		172.691	97.3086		0.625087
	235	2.07311	1.51121	32.0504	0.0916478	2.83416	1.32291	36.5088	56.4331	7.93142			235	3.51017	4.07711	0.0449441	1.38435	0.812674	22.4277	31.7608	3.9925		60.423	0.423025		170.782	99.218		0.346739
	250	1.41399	0.856355	32.6751	0.0289962	1.88172	0.664391	32.7509	59.9033	9.66428			250	2.39416	2.31038	0.0142198	0.919132	0.408142	20.1192	33.7139	4.86478		60.0393	0.0393454		169.589	100.411		0.188936
	265	1.11391	0.472814	31.8149	-0.0990766	1.2411	0.284116	29.5252	63.8535	11.7166			265	1.88607	1.27561	-0.0485872	0.606221	0.174535	18.1376	35.9371	5.89785		60.7047	0.704682		173.07	96.9296		0.102787
	280	0.860911	0.0710333	31.7024	-0.19716	0.744189	-0.115268	26.3034	67.3443	14.0963			280	1.45769	0.191642	-0.0966873	0.363501	-0.0708103	16.1584	37.9017	7.09577		61.3519	1.35191		176.468	93.5321		0.0512278
	295	0.803966	-0.0370257	32.1706	-0.0863489	0.431562	0.140626	22.532	68.9759	16.5466			295	1.36127	-0.0998924	-0.0423455	0.210798	0.0863881	13.8416	38.82	8.32919		61.2456	1.24564		179.005	90.995		0.0253083
	310	0.796629	-0.0399977	31.1677	-0.244483	0.222344	-0.813973	19.2737	70.6897	19.4182			310	1.34885	-0.107911	-0.119895	0.108604	-0.500032	11.8401	39.7845	9.77465		60.8879	0.88788		182.374	87.6262		0.0111108
	325	0.689898	-0.0519396	30.1934	-0.276322	0.13497	-1.15063	16.0587	71.4435	22.6344			325	1.16813	-0.140129	-0.135508	0.0659264	-0.706843	9.86503	40.2088	11.3937		60.691	0.691019		185.471	84.5289		0.00578623
	340	0.51261	-0.0502269	28.5044	-0.332232	0.0641746	-0.985548	13.7975	72.1744	25.9264			340	0.867946	-0.135508	-0.162927	0.0313463	-0.605432	8.47591	40.6201	13.0508		61.4097	1.40974		190.433	79.5675		0.00240187
	355	0.41988	-0.0479846	26.4595	-0.354856	0.0452905	-1.08657	11.9336	74.8293	30.6186			355	0.710937	-0.129459	-0.174021	0.0221223	-0.66749	7.33096	42.1143	15.4127		64.0385	4.03855		201.795	68.2053		0.00143533
	370	0.35434	-0.0480327	24.1412	-0.355254	0.0078789	-1.13577	9.31842	71.556	33.7265			370	0.599966	-0.129588	-0.174217	0.00384847	-0.697717	5.7244	40.2721	16.9772		62.1055	2.10553		199.123	70.8772		0.000226685
	385	0.347779	-0.0435375	20.9951	-0.336408	0.0226825	-1.11577	7.44829	69.5872	37.7269			385	0.588857	-0.117461	-0.164975	0.0110793	-0.685429	4.57556	39.164	18.9908		61.8911	1.89107		201.601	68.3994		0.000583405
	400	0.324728	-0.043219	18.8145	-0.35246	0.0462712	-1.20018	5.70958	66.6734	41.9509			400	0.549827	-0.116601	-0.172847	0.0226013	-0.737282	3.50745	37.5241	21.1171		61.2611	1.2611		202.92	67.0798		0.00107028
	415	0.550965	-0.0194035	3.60902	-0.337578	-0.0637791	-0.176448	4.0758	64.7339	45.7264			415	0.932888	-0.0523491	-0.165548	-0.0311531	-0.108394	2.5038	36.4325	23.0176		61.6489	1.64885		206.956	63.0441		-0.00135345
	430	0.465069	-0.000261687	3.17694	-0.315713	0.12702	-1.32	4.94023	59.0784	49.3331			430	0.787451	-0.000706011	-0.154826	0.0620433	-0.810889	3.03483	33.2496	24.8332		60.2139	0.21392		204.377	65.6226		0.0024984
	445	0.497228	0.00609311	2.4323	-0.218591	0.340734	-1.51232	1.9876	50.0734	54.2055			445	0.841902	0.0164387	-0.107197	0.166433	-0.929036	1.221	28.1816	27.2858		55.8186	4.18145		195.313	74.687		0.0060996
	460	0.573946	-0.00591608	1.84731	-0.250316	0.212271	-1.24317	2.28223	49.7701	60.1687			460	0.971799	-0.0159611	-0.122755	0.103684	-0.763691	1.402	28.0108	30.2876		58.9176	1.08239		207.503	62.4972		0.00342333
	475	0.503528	-0.00549383	1.52961	-0.140434	0.408566	-1.08509	2.38426	45.8188	66.148			475	0.852568	-0.0148219	-0.068869	0.199565	-0.666578	1.46468	25.787	33.2974		60.0132	0.013217		213.169	56.8307		0.00599341
	490	0.474643	-0.00579911	1.16666	-0.225141	0.437545	-0.851993	2.24192	40.5516	71.3108			490	0.803662	-0.0156455	-0.110409	0.21372	-0.523387	1.37723	22.8226	35.8962		59.676	0.323989		214.747	55.2534		0.00595383
	505	0.500509	-0.00808653	0.892278	-0.235446	0.457969	-0.786855	1.9876	34.444	76.8281			505	0.847457	-0.0218168	-0.115463	0.223696	-0.483373	1.221	19.3853	38.6735		58.9046	1.09537		215.353	54.6474		0.00578422
	520	0.478885	-0.0196539	0.741901	-0.179272	0.446685	-0.518699	2.01596	29.3431	82.2021			520	0.810844	-0.0530246	-0.0879153	0.218184	-0.318642	1.23842	16.5144	41.3787		58.9431	1.05686		217.82	52.1795		0.00527287
	535	0.541702	-0.0111485	0.516562	-0.209058	0.355682	-0.238308	1.99623	24.4967	90.7056			535	0.917204	-0.0300777	-0.102522	0.173734	-0.146395	1.2263	13.7869	45.6591		60.5971	0.597104		227.188	42.8123		0.00380501
	550	0.449061	-0.00970335	0.430092	-0.204101	0.251928	-0.209899	1.95638	18.1969	94.3354			550	0.760346	-0.0261789	-0.100091	0.123055	-0.128943	1.20182	10.2413	47.4863		58.8234	1.17657		223.646	46.3542		0.00259137
	565	0.436334	-0.0163746	0.419506	-0.14482	0.228967	-0.106314	1.66729	12.5072	99.3264			565	0.738797	-0.0441775	-0.0710198	0.11184	-0.0653096	1.02423	7.03913	49.9986		58.0375	1.9625		223.792	46.208		0.00223685
	580	0.448374	-0.0265063	0.333082	-0.104222	0.20867	-0.092934	1.53342	7.19834	105.433			580	0.759183	-0.0715117	-0.0511106	0.101926	-0.0570903	0.941995	4.05126	53.0725		58.0594	1.94056		226.932	43.0685		0.0019205
	595	0.437802	-0.00872787	0.337775	-0.164009	0.212665	-0.0635202	2.58607	3.31381	112.368			595	0.741283	-0.0235471	-0.0804299	0.103877	-0.0390211	1.58865	1.86503	56.5632		60.0013	0.00133836		235.745	34.2547		0.00183647
	610	0.447041	-0.00568666	0.286358	-0.139966	0.372679	-0.0328231	2.81652	0.33216	118.779			610	0.756925	-0.0153421	-0.0686392	0.182036	-0.0201636	1.73022	0.186941	59.7904		61.8008	1.80083		244.051	25.949		0.00304457
																							ArBr, Int, Spiro			Amine
																							Sum Error	34.7128		Sum Error	267.606
		Normalized iCLC Peak Area													Calculated Concentration 150
	Time	Unknown 1.267 minutes	Amine 1.787 minutes	Unknown 2.245 minutes	ArBr 6.600 minutes	Unknown 7.016 minutes	Mono 8.291 minutes	Di Same Ring 8.807 minutes	Di Opp Ring 9.499 minutes	Tri 9.788 minutes	Spiro 10.163 minutes	Unknown 0.975 minutes	Time	Amine 150	Unknown 2.2 150	Aryl Bromide 150	Mono 150	Di Same Ring 150	Di Opposite Ring 150	Tri 150	Spiro 150		Mass Balance	Error		Mass Balance	Error		Selectivity
	0	18.9819	86.5369	10.3916	78.3073	-0.0132814	3.10804	-0.00916718	0.00610065	-0.0342277	0.0895353	0.186305	0	90.9135	38.5049	37.069	1.51572	-0.00478273	0.00318285	-0.0170818	0.0380577		38.6041	1.39594		169.537	10.4632		39.8268
	10	16.8554	73.1411	10.5709	49.2084	-0.00689642	29.5697	0.404349	3.78853	0.123084	0.0870381	0.550989	10	76.8402	39.169	23.2942	14.4204	0.210958	1.97656	0.0614268	0.0369963		40.0006	0.000553126		174.306	5.69404		389.78
	20	15.1587	63.7737	10.6455	29.4144	-0.00593646	38.6836	1.51045	11.6906	0.522848	0.0802932	0.79833	20	66.999	39.4454	13.9241	18.865	0.788035	6.09923	0.260933	0.0341293		39.9715	0.0285021		179.449	0.55125		552.752
	30	13.9145	56.3027	10.0238	17.5099	-0.00698037	38.3432	2.84038	20.0655	1.60504	0.0176868	0.985288	30	59.1502	37.1418	8.28878	18.699	1.48189	10.4686	0.801013	0.00751791		39.7469	0.253117		178.467	1.53293		2487.27
	40	12.9159	50.1917	9.82271	10.4404	-0.0121898	34.2713	4.05174	27.6825	3.78618	0.0877603	1.23333	40	52.7301	36.3969	4.94225	16.7133	2.11388	14.4426	1.88954	0.0373033		40.1389	0.138852		181.168	1.16785		448.038
	50	12.4072	44.848	9.56977	6.11859	-0.00622483	28.5511	4.80343	33.3821	6.52981	0.225154	1.47663	50	47.1162	35.4596	2.89641	13.9237	2.50606	17.4162	3.25878	0.0957035		40.0968	0.096839		181.963	1.96274		145.488
	60	11.573	40.1535	9.17123	3.42361	-0.00499967	22.2918	5.42379	36.8131	11.4279	0.397961	1.64781	60	42.1843	33.9829	1.62066	10.8712	2.82972	19.2062	5.70325	0.169157		40.4002	0.400204		182.879	2.87949		64.2668
	70	10.7621	36.0351	8.66813	1.92444	-0.00506271	16.6955	5.37788	38.1779	15.8238	0.764876	1.93031	70	37.8576	32.1187	0.910988	8.14201	2.80576	19.9183	7.89703	0.325117		39.9992	0.000789084		180.677	0.676735		25.0433
	80	10.256	32.9578	8.06734	1.12916	-0.00894147	12.0217	5.12912	37.9836	20.4882	1.12002	1.92952	80	34.6247	29.8926	0.53452	5.86268	2.67598	19.8169	10.2249	0.476073		39.591	0.408969		177.837	2.16285		12.3147
	90	9.90741	29.972	7.68153	0.648199	-0.00960652	8.30123	4.68033	36.5368	25.4279	1.83437	2.08714	90	31.4878	28.463	0.306843	4.04831	2.44184	19.0621	12.6901	0.779714		39.3289	0.671098		176.659	3.34093		5.19205
	100	9.2466	25.9718	7.58029	0.419385	-0.00771975	5.50542	4.24995	34.4982	31.8027	2.86142	2.5197	100	27.2853	28.0878	0.198528	2.68486	2.21729	17.9985	15.8715	1.21627		40.1869	0.186936		179.057	0.943068		2.20745
	110	8.94624	24.2514	7.10612	0.224132	0.028131	3.50204	3.6664	31.1918	37.2577	4.01341	2.39876	110	25.4779	26.3309	0.106099	1.70786	1.91284	16.2735	18.5939	1.70593		40.3001	0.300107		178.826	1.17444		1.00113
	120	8.35176	21.9795	6.82095	0.17071	0.0466175	2.09874	3.00544	27.5827	42.4461	5.51157	2.7282	120	23.0911	25.2742	0.0808103	1.02351	1.56801	14.3905	21.1832	2.34274		40.5888	0.58881		179.501	0.499342		0.436885
	130	8.07754	20.2522	6.42403	0.139644	0.0618659	1.24141	2.37187	23.783	46.8956	7.25839	2.61115	130	21.2764	23.8035	0.0661044	0.605405	1.23746	12.4081	23.4038	3.08524		40.8062	0.806174		179.332	0.667617		0.196226
	140	7.47592	17.819	6.16831	0.0851022	0.0874052	0.686834	1.78012	20.1828	50.1588	9.34931	2.855	140	18.7202	22.8559	0.0402855	0.334952	0.928731	10.5298	25.0323	3.974		40.8401	0.840144		178.677	1.32276		0.0842858
	150	7.36078	16.6498	5.71781	0.0623571	0.113493	0.377675	1.28012	16.4544	52.9266	11.7969	3.02556	150	17.4919	21.1866	0.0295185	0.184183	0.667869	8.58464	26.4137	5.01437		40.8943	0.894253		177.853	2.14713		0.036731
	160	6.94616	14.5622	5.44181	-0.00330886	0.127625	0.206097	0.870453	13.3055	55.3739	14.5402	3.04874	160	15.2987	20.164	-0.00156634	0.100508	0.454135	6.94179	27.635	6.18044		41.3103	1.31034		178.146	1.85416		0.0162623
	170	6.65715	13.3177	5.02796	0.0560037	0.165114	0.090638	0.56988	10.1584	55.8405	17.585	3.0072	170	13.9913	18.6305	0.0265109	0.044202	0.297319	5.29985	27.8679	7.47467		41.0104	1.01043		175.993	4.0069		0.00591357
	180	6.27111	11.4674	4.84536	0.0714727	0.201872	0.0898891	0.358482	7.79929	56.5143	21.3064	3.27132	180	12.0474	17.9539	0.0338336	0.0438368	0.187028	4.06907	28.2042	9.05646		41.5944	1.59438		177.349	2.65051		0.00484038
150	190	6.04229	10.2654	4.54025	0.049292	0.237853	0.0612022	0.221275	5.6303	55.707	25.2339	3.10806	190	10.7845	16.8234	0.0233337	0.0298468	0.115444	2.93746	27.8013	10.7259		41.6332	1.63323		176.874	3.12579		0.00278269
Standard	200	5.73697	8.68254	4.28919	0.0318221	0.267506	0.0684857	0.151591	4.06002	54.1413	29.545	3.40559	200	9.12165	15.8931	0.0150639	0.0333988	0.0790887	2.11821	27.0199	12.5584		41.824	1.82401		176.629	3.3711		0.00265949
	210	5.42197	7.26348	3.91609	0.0402708	0.245035	0.0747248	0.0536363	2.72879	51.5817	34.2878	3.48612	210	7.63083	14.5106	0.0190633	0.0364415	0.0279833	1.42367	25.7425	14.5743		41.824	1.82398		175.117	4.88345		0.00250039
	220	5.28968	5.95913	3.66195	0.0397587	0.32833	0.085847	0.0354814	1.76462	48.6859	39.4899	3.52275	220	6.26051	13.5689	0.0188209	0.0418655	0.0185114	0.920644	24.2973	16.7855		42.0827	2.08267		175.353	4.64748		0.00249415
	230	4.83805	4.47374	3.4502	0.0565001	0.35655	0.0582558	-0.00571564	1.0047	44.538	44.7456	3.5627	230	4.69999	12.7843	0.0267459	0.02841	-0.00298198	0.524173	22.2272	19.0195		41.8231	1.82307		174.099	5.90093		0.00149373
	240	4.70145	3.4539	3.09207	0.0316984	0.384881	0.0575493	0.0127566	0.481071	39.9228	50.5502	3.6087	240	3.62858	11.4573	0.0150053	0.0280654	0.00665542	0.250986	19.924	21.4868		41.7115	1.71147		172.806	7.19444		0.00130617
	250	4.34178	2.11182	2.8099	0.0222904	0.417453	0.0303823	-0.00531925	0.172902	34.8895	56.439	3.39584	250	2.21862	10.4118	0.0105518	0.0148167	-0.00277518	0.0902071	17.412	23.9899		41.5147	1.51474		171.428	8.57249		0.000617624
	260	4.12551	1.27472	2.46532	0.042419	0.468809	0.0628446	-0.000230408	-0.00626299	29.4309	62.5999	3.80897	260	1.33919	9.13495	0.0200802	0.0306478	-0.000120209	-0.00326754	14.6878	26.6086		41.3438	1.34382		170.131	9.86896		0.0011518
	270	3.84968	1.13641	1.77727	0.0368527	0.468549	0.0821644	0.0215114	-0.107091	23.9718	69.1586	3.73984	270	1.19388	6.58546	0.0174453	0.0400696	0.011223	-0.0558719	11.9634	29.3965		41.3728	1.37276		167.792	12.2083		0.00136307
	280	3.50713	0.837981	1.27212	0.0270477	0.511997	0.0667867	-0.00635799	-0.122208	17.808	74.7391	4.35479	280	0.880361	4.71369	0.0128038	0.0325703	-0.00331711	-0.0637588	8.88731	31.7685		40.6341	0.634098		163.942	16.0579		0.00102524
	290	3.31811	0.854783	0.672359	0.0421826	0.575853	0.0582241	-0.00183235	-0.108489	12.0723	81.5733	4.43779	290	0.898013	2.49134	0.0199683	0.0283945	-0.000955979	-0.056601	6.02482	34.6735		40.6891	0.689079		162.562	17.4377		0.000818911
	300	2.93898	0.627693	0.0732971	0.00665655	0.601531	0.0493307	-0.0180547	-0.0209018	6.19054	87.5687	4.62192	300	0.659438	0.271593	0.00315107	0.0240574	-0.00941953	-0.010905	3.08947	37.2218		40.3182	0.318194		159.342	20.6582		0.000646324
	310	2.66151	0.582291	0.017942	-0.000146616	0.703734	0.0285941	0.00294464	0.031295	0.532859	93.4228	4.62254	310	0.61174	0.066482	-6.94048e-05	0.0139447	0.00153629	0.0163273	0.26593	39.7102		40.0078	0.00784166		160.433	19.5671		0.000351161
	320	2.65666	0.59101	0.00801185	-0.0274069	0.878819	0.0254862	-0.019658	0.0121567	-0.147158	96.6023	4.14944	320	0.6209	0.0296869	-0.0129738	0.012429	-0.010256	0.00634241	-0.073441	41.0617		40.9838	0.983757		164.711	15.2888		0.000302691
	330	2.62993	0.56179	0.0131217	0.0505345	0.996216	0.0411809	0.0027136	0.0352095	-0.153285	96.6416	4.03953	330	0.590202	0.048621	0.0239219	0.0200829	0.00141575	0.0183696	-0.0764988	41.0783		41.0656	1.06564		164.831	15.169		0.000488894
	340	2.56872	0.549371	0.0159786	0.0232315	1.0037	0.0409507	0.0117087	0.0249038	-0.132342	96.6856	4.05913	340	0.577155	0.0592069	0.0109973	0.0199707	0.00610868	0.0129929	-0.0660467	41.097		41.0811	1.08105		164.944	15.0563		0.00048594
	350	2.55461	0.479124	0.00618104	0.0372604	1.00499	0.0265054	-0.0105008	0.0121319	-0.115163	97.2056	4.08282	350	0.503355	0.0229031	0.0176383	0.0129261	-0.00547851	0.0063295	-0.0574735	41.3181		41.292	1.29202		165.664	14.3363		0.000312843
	360	2.54347	0.505251	0.0109657	0.0251012	0.996875	0.033711	0.0291719	0.00273262	-0.134658	97.4055	4.06601	360	0.530804	0.040632	0.0118823	0.0164401	0.0152197	0.00142567	-0.0672029	41.4031		41.3808	1.38082		166.072	13.9276		0.000397074
	375	2.47949	0.461624	0.00626893	0.00047965	0.976669	0.0222985	-0.0137933	0.0482568	-0.171811	97.0709	4.12984	375	0.48497	0.0232287	0.000227056	0.0108744	-0.00719628	0.0251767	-0.0857445	41.2608		41.2041	1.20415		165.364	14.6357		0.000263554
																							ArBr, Int, Spiro			Amine
																							Sum Error	59.9704		Sum Error	817.466
		Normalized iCLC Peak Area													Calculated Concentration 154
	Time	Amine 1.808 minutes	Unkown 2.250 minutes	ArBr 6.712 minutes	Mono 8.513 minutes	Di Same 8.856 minutes	Di Opp 9.649 minutes	Tri 9.934 minutes	Spiro 10.396 minutes				Time	Amine 154	Unknown 2.2 154	Aryl Bromide 154	Mono 154	Di Same Ring 154	Di Opposite Ring 154	Tri 154	Spiro 154		Mass Balance	Error		Mass Balance	Error		Selectivity
	0	102.279	9.38759	88.1996	-0.0243293	0.189612	-0.0174328	-0.630759	49.2612				0	107.451	34.7846	41.7518	-0.0118648	0.0989248	-0.00909509	-0.314788	20.9389		62.4539	2.45386		180	0.000442688		-0.000566641
	1	102.688	9.1332	88.346	-0.0279005	0.198705	-0.00168218	-0.688121	49.2402				1	107.881	33.8419	41.8211	-0.0136064	0.103669	-0.00087763	-0.343415	20.93		62.4968	2.49683		178.447	1.55312		-0.000650092
	2	104.142	8.65683	88.1914	-0.0453875	0.193868	0.0321946	-0.497072	49.9674				2	109.409	32.0768	41.7479	-0.0221344	0.101146	0.0167967	-0.24807	21.2391		62.8347	2.83471		177.989	2.01113		-0.00104215
	3	95.9259	9.72791	79.2526	2.74018	0.151167	0.0225805	-0.456673	48.1002				3	100.777	36.0456	37.5164	1.33632	0.0788673	0.0117808	-0.227908	20.4454		59.1609	0.839075		175.484	4.51599		0.0653605
	4	87.7905	10.8388	64.7011	16.7308	0.183836	0.755946	-0.527631	47.8498				4	92.2305	40.1619	30.6281	8.15921	0.0959116	0.394395	-0.263321	20.339		59.3532	0.646772		182.26	2.2599		0.401161
	5	79.9809	12.3524	52.6617	26.8506	0.4114	2.66717	-0.623337	47.7721				5	84.0259	45.7705	24.9289	13.0944	0.214637	1.39152	-0.311084	20.3059		59.6243	0.375667		192.164	12.1641		0.644856
	10	73.7389	12.9748	42.8121	33.2246	0.788249	5.41244	-0.617683	47.7847				10	77.4681	48.0766	20.2663	16.2028	0.411248	2.8238	-0.308262	20.3113		59.7072	0.292801		196.615	16.6146		0.797725
	15	67.8824	13.5275	34.7522	37.4108	1.31185	8.593	-0.409352	48.2363				15	71.3155	50.1244	16.4509	18.2444	0.684423	4.48317	-0.204292	20.5032		60.1618	0.161834		201.544	21.544		0.889828
	20	62.7136	13.8864	28.071	39.0502	1.78564	11.9376	-0.41354	47.8614				20	65.8853	51.4542	13.2882	19.0438	0.93161	6.22812	-0.206382	20.3439		59.6293	0.370694		202.914	22.9136		0.936095
	25	58.9552	13.6542	22.733	39.8032	2.46688	15.3813	-0.00915112	48.2814				25	61.9369	50.5939	10.7613	19.4111	1.28703	8.02479	-0.00456698	20.5224		60.002	0.00204424		203.235	23.2353		0.945848
	30	54.7626	13.6861	18.1947	39.0687	2.96123	18.4656	0.257282	47.973				30	57.5321	50.7122	8.61298	19.0529	1.54494	9.63394	0.1284	20.3913		59.3645	0.635526		202.318	22.3178		0.934361
	35	51.133	13.5236	14.7365	38.097	3.49853	21.6124	0.609471	48.3082				35	53.7191	50.11	6.97593	18.579	1.82527	11.2757	0.304164	20.5338		59.4938	0.506157		201.768	21.7676		0.904799
	40	47.8977	13.4047	11.756	36.5139	4.21576	24.9034	2.58774	49.2218				40	50.3201	49.6697	5.56505	17.8069	2.19946	12.9927	1.29144	20.9222		60.7777	0.77771		205.414	25.4135		0.851104
	45	44.7676	13.3252	9.51192	34.403	4.71401	27.4461	3.94903	49.4134				45	47.0317	49.3749	4.50274	16.7775	2.45941	14.3193	1.97081	21.0036		61.0333	1.03334		206.043	26.0431		0.798794
	50	42.0214	13.0628	7.52199	31.7789	5.20359	29.2504	5.46242	50.0023				50	44.1466	48.4026	3.56074	15.4978	2.71483	15.2606	2.72609	21.2539		61.014	1.014		205.594	25.5944		0.729175
	55	39.3818	12.7103	5.91764	29	5.512	30.452	6.80047	49.8753				55	41.3735	47.0965	2.80128	14.1426	2.87574	15.8875	3.39386	21.1999		60.3009	0.300891		202.217	22.2167		0.667106
	60	34.9593	12.2606	3.71939	23.7028	5.91621	33.1349	10.2212	50.0792				60	36.7274	45.4303	1.76068	11.5593	3.08662	17.2872	5.101	21.2866		60.0814	0.081394		200.344	20.3444		0.54303
	70	30.6241	11.697	2.29697	18.4172	6.01919	32.7702	13.6194	50.08				70	32.1729	43.3418	1.08733	8.98164	3.14035	17.097	6.79695	21.287		58.3902	1.6098		193.852	13.8515		0.421932
	80	27.7113	10.9913	1.41247	14.0099	5.91591	32.9143	17.7381	50.6226				80	29.1128	40.727	0.668631	6.83229	3.08647	17.1722	8.85242	21.5176		58.1295	1.87046		190.544	10.5438		0.317521
	90	25.038	10.1868	0.88192	10.6685	5.55915	34.5992	22.5375	51.3826				90	26.3043	37.7458	0.417482	5.20276	2.90034	18.0512	11.2476	21.8406		59.66	0.340017		190.007	10.007		0.238215
	100	22.1163	9.65624	0.539789	7.61666	5.09669	31.3988	26.7481	51.8101				100	23.2348	35.78	0.255524	3.71446	2.65906	16.3815	13.349	22.0224		58.3818	1.61815		184.727	4.72675		0.168668
	110	19.6447	9.16142	0.370778	5.3041	4.51002	29.7523	30.9692	52.3505				110	20.6383	33.9465	0.175518	2.58668	2.35298	15.5225	15.4555	22.252		58.3452	1.65479		182.244	2.24362		0.116245
	120	17.87	8.47386	0.234327	3.62745	3.93595	28.2214	34.8772	53.4437				120	18.7738	31.3989	0.110925	1.76902	2.05348	14.7238	17.4059	22.7167		58.7798	1.2202		179.98	0.0204482		0.0778731
	130	16.0825	7.89389	0.121627	2.41281	3.2821	25.2999	37.45	54.2906				130	16.8959	29.2498	0.0575754	1.17667	1.71235	13.1995	18.6899	23.0767		57.9126	2.08735		174.772	5.22778		0.0509896
154	140	14.0948	7.35754	0.0879908	1.5225	2.63299	22.3421	41.5174	55.8243				140	14.8076	27.2625	0.0416529	0.742486	1.37369	11.6564	20.7198	23.7286		58.2626	1.73742		173.209	6.79109		0.0312908
Pdt Inhibition	150	12.4104	7.05944	0.0688354	0.858989	2.10238	19.2803	44.5154	56.9801				150	13.038	26.1579	0.0325852	0.418908	1.09686	10.059	22.2159	24.2199		58.0431	1.95688		171.612	8.38834		0.017296
	160	11.0377	6.58245	0.116725	0.414774	1.67838	16.1127	47.269	59.1274				160	11.5959	24.3905	0.0552551	0.202275	0.875652	8.40635	23.5902	25.1326		58.2623	1.7377		170.444	9.55599		0.00804832
	170	9.79131	6.35398	0.0635469	0.149985	1.23973	13.3172	49.145	60.9876				170	10.2865	23.5439	0.0300817	0.073144	0.646798	6.9479	24.5264	25.9233		58.1476	1.85238		169.909	10.0908		0.00282155
	180	8.24759	5.88942	0.072115	0.0577818	0.926167	10.0944	49.6763	63.5969				180	8.66471	21.8225	0.0341377	0.0281788	0.483203	5.2665	24.7915	27.0324		57.636	2.36403		166.342	13.6583		0.00104241
	190	7.28345	5.84227	0.144352	-0.0472001	0.696624	7.87256	51.1925	66.1034				190	7.65181	21.6478	0.0683331	-0.0230184	0.363445	4.1073	25.5482	28.0978		58.1621	1.83789		168.902	11.0981		-0.000819223
	200	5.77962	5.17514	-0.0122818	-0.208613	0.436753	5.91784	52.4016	68.9843				200	6.07192	19.1758	-0.00581393	-0.101735	0.227864	3.08747	26.1517	29.3224		58.6818	1.3182		166.697	13.3031		-0.00346955
	210	4.48558	4.80641	0.0541264	-0.2338	0.342002	3.85153	51.8865	72.0462				210	4.71243	17.8096	0.0256223	-0.114019	0.178431	2.00943	25.8946	30.6239		58.6179	1.38208		164.773	15.2275		-0.00372319
	220	3.36543	4.46398	1.24421	-0.211881	0.425476	2.58539	52.3322	77.7683				220	3.53564	16.5407	0.588981	-0.103329	0.221981	1.34886	26.117	33.0561		61.2296	1.22961		170.231	9.76907		-0.00312588
	230	2.16387	4.15717	-0.0327685	-0.265727	0.0835148	0.566978	49.3473	78.8887				230	2.27331	15.4039	-0.0155119	-0.129588	0.0435716	0.295805	24.6274	33.5323		58.354	1.64603		161.642	18.3584		-0.00386458
	240	1.8101	3.5716	0.011387	-0.34224	0.0860801	-0.421342	47.6379	83.1409				240	1.90165	13.2341	0.00539034	-0.166902	0.04491	-0.219824	23.7743	35.3398		58.7776	1.22238		160.535	19.4649		-0.00472279
	250	1.51621	2.984	0.0125212	-0.265599	0.0538567	-1.52393	45.2594	87.802				250	1.5929	11.0568	0.00592725	-0.129526	0.0280983	-0.795068	22.5873	37.321		59.0177	0.982322		159.089	20.9111		-0.0034706
	260	1.39031	2.43055	-0.0584697	-0.328305	0.0528006	-1.80608	42.5624	92.0423				260	1.46063	9.00611	-0.0276783	-0.160106	0.0275473	-0.942275	21.2413	39.1234		59.2621	0.737866		157.701	22.2994		-0.00409235
	270	1.27377	1.9494	-0.00483774	-0.276818	0.0331978	-2.89884	38.3035	96.6981				270	1.33819	7.22326	-0.00229008	-0.134998	0.0173201	-1.51239	19.1158	41.1024		58.5858	1.41419		154.416	25.5835		-0.00328442
	280	1.1843	1.44232	-0.046176	-0.350676	0.0512345	-2.30805	36.0091	102.103				280	1.2442	5.34433	-0.0218587	-0.171016	0.0267302	-1.20416	17.9708	43.3997		60.0002	0.000214421		156.918	23.0817		-0.00394049
	290	1.03443	0.898738	0.01382	-0.347435	0.0131157	-2.65354	31.5463	106.679				290	1.08674	3.33017	0.00654208	-0.169436	0.00684275	-1.38441	15.7436	45.3448		59.548	0.452048		153.433	26.5674		-0.00373661
	300	0.726339	0.522251	-0.0573703	-0.266873	0.0074153	-2.87462	26.9041	111.505				300	0.763073	1.93514	-0.0271578	-0.130147	0.00386873	-1.49976	13.4268	47.3961		59.1697	0.830278		151.376	28.6237		-0.00274595
	310	0.492159	0.0261931	-0.0934486	-0.217416	0.0144891	-3.22102	22.0221	116.922				310	0.51705	0.0970554	-0.0442365	-0.106029	0.0075593	-1.68048	10.9904	49.6986		58.8659	1.13414		149.025	30.9749		-0.00213343
	320	0.479397	0.00701076	-0.0951017	-0.348049	-0.0314217	-2.58716	18.0351	121.514				320	0.503642	0.0259775	-0.0450191	-0.169735	-0.0163934	-1.34978	9.00066	51.6507		59.0704	0.929594		151.258	28.7418		-0.00328621
	330	0.431939	-0.00667631	-0.0858764	-0.350698	0.0186463	-2.23728	13.7507	126.906				330	0.453784	-0.0247383	-0.040652	-0.171027	0.00972818	-1.16724	6.86246	53.9426		59.4359	0.56411		154.276	25.7239		-0.00317053
	340	0.360571	-0.00195162	-0.0269139	-0.275692	-0.0157564	-2.26507	8.7265	129.857				340	0.378807	-0.00723148	-0.0127404	-0.134448	-0.00822048	-1.18174	4.35506	55.1968		58.2147	1.78526		151.702	28.2975		-0.0024358
	350	0.342467	0.00332794	0.00969872	-0.347769	0.0132821	-1.46848	4.75297	134.059				350	0.359787	0.0123313	0.00459116	-0.169599	0.00692958	-0.76614	2.37203	56.9828		58.4306	1.56939		153.744	26.2563		-0.00297631
	360	0.299082	0.00058413	-0.0376645	-0.425058	-0.080922	-0.411032	1.51756	138.184				360	0.314208	0.00216442	-0.0178296	-0.207291	-0.0422189	-0.214445	0.757356	58.7363		59.0119	0.98811		156.815	23.1847		-0.00352917
	370	0.326402	0.000715505	-0.0618592	-0.47163	-0.0455325	0.0435954	-0.313342	143.183				370	0.342909	0.00265121	-0.0292828	-0.230003	-0.0237553	0.0227447	-0.156377	60.8613		60.4446	0.444577		163.092	16.9079		-0.00377913
	380	0.334334	-0.00657998	-0.0664437	-0.479688	0.0269849	0.0412662	-0.34832	146.264				380	0.351243	-0.0243813	-0.031453	-0.233932	0.0140786	0.0215295	-0.173833	62.1709		61.7673	1.76731		168.302	11.6981		-0.00376273
	390	0.34733	0.0142472	-0.0933465	-0.391363	0.0250467	0.0333719	-0.446157	145.29				390	0.364896	0.0527914	-0.0441882	-0.190858	0.0130674	0.0174109	-0.22266	61.7568		61.3295	1.32953		166.7	13.3004		-0.00309048
	400	0.352874	0.0126606	-0.0991769	-0.422991	9.17051e-06	0.0634462	-0.373213	145.719				400	0.37072	0.0469125	-0.0469482	-0.206283	4.78447e-06	0.0331014	-0.186256	61.9392		61.5328	1.53281		167.522	12.4775		-0.00333041

## Sheet: Graphs
						STANDARD CONDITIONS, iPr PEPPSI
	Solid circle	MD1-150
	Open circle	MD1-116
		Standard Conditions (MD1-150)
		Half, 20 mM, ArBr (MD1-121)					KINETICS, iPr PEPPSI
		Half, 90 mM, Amine (MD1-123)
																																									Time	Adj ArBr 121	Aryl Bromide 121	Time	Adj Amine 123	Amine 123
		Half, 100 mM, LiHMDS (MD1-124)																																							0	18	16.7544	0	40	84.4973
																																									10	28	6.15746	10	50	65.4438
																																									20	38	2.10822	20	60	44.214
																																									30	48	0.742118	30	70	27.6245
																																									40	58	0.260215	40	80	16.1343
																																									50	68	0.0826259	50	90	8.15188
																																									60	78	0.0502147	60	100	2.66467
																																									75	93	0.0113753	70	110	0.334922
																																									90	108	0.00670276	80	120	0.418764
																																									105	123	-0.024116	90	130	0.376556
																																									120	138	0.00703723	100	140	0.385898
																																									135	153	-0.0143196	110	150	0.403433
																																									150	168	0.00557983	120	160	0.436298
																																									165	183	-0.011011	130	170	0.43296
																																									180	198	0.012207	140	180	0.429308
																																									195	213	-0.0257598	150	190	0.43118
																																									210	228	-0.0354037	160	200	0.42211
																																									225	243	-0.0436839	170	210	0.38726
																																									240	258	0.32344
																																									255	273	-0.0295043
																																											Conc Adj ArBr
																																											36.7544
																																											26.1575
																																											22.1082
																																											20.7421
																																											20.2602
																																											20.0826
																																											20.0502
																																											20.0114
																																											20.0067
																																											19.9759
																																											20.007
																																											19.9857
																																											20.0056
																																											19.989
																																											20.0122
																																											19.9742
																																											19.9646
																																											19.9563
																																											20.3234
																																											19.9705
							SAME EXCESS AND PDT INHIBITION, iPr PEPPSI
	Time	Adj Amine 150	Amine 150	Adj ArBr 150	Aryl Bromide 150		Time	Adj Amine 154	Amine 154	Adj ArBr 154	Aryl Bromide 154	Spiro - 20 154	Spiro 154
	0	18	207.168	15	37.069		0	18	210.169	15	30.6281	0.338962	20.339
	10	28	175.098	25	23.2942		5	23	191.473	20	24.9289	0.305947	20.3059
	20	38	152.673	35	13.9241		10	28	176.529	25	20.2663	0.311283	20.3113
	30	48	134.788	45	8.28878		15	33	162.509	30	16.4509	0.503248	20.5032
	40	58	120.158	55	4.94225		20	38	150.135	35	13.2882	0.343916	20.3439
	50	68	107.365	65	2.89641		25	43	141.138	40	10.7613	0.522407	20.5224
	60	78	96.1268	75	1.62066		30	48	131.101	45	8.61298	0.391344	20.3913
	70	88	86.2675	85	0.910988		35	53	122.412	50	6.97593	0.533822	20.5338
	80	98	78.9005	95	0.53452		40	58	114.666	55	5.56505	0.922159	20.9222
	90	108	71.7523	105	0.306843		45	63	107.173	60	4.50274	1.00358	21.0036
	100	118	62.1759	115	0.198528		50	68	100.598	65	3.56074	1.25391	21.2539
	110	128	58.0574	125	0.106099		55	73	94.2793	70	2.80128	1.19992	21.1999
	120	138	52.6185	135	0.0808103		60	78	83.692	75	1.76068	1.2866	21.2866
	130	148	48.4834	145	0.0661044		70	88	73.3135	85	1.08733	1.28695	21.287
	140	158	42.6585	155	0.0402855		80	98	66.3403	95	0.668631	1.51757	21.5176
	150	168	39.8594	165	0.0295185		90	108	59.9406	105	0.417482	1.8406	21.8406
	160	178	34.8617	175	-0.00156634		100	118	52.9461	115	0.255524	2.02235	22.0224
	170	188	31.8824	185	0.0265109		110	128	47.0291	125	0.175518	2.25203	22.252
	180	198	27.4528	195	0.0338336		120	138	42.7805	135	0.110925	2.71671	22.7167
	190	208	24.5751	205	0.0233337		130	148	38.5013	145	0.0575754	3.07667	23.0767
	200	218	20.7858	215	0.0150639		140	158	33.7426	155	0.0416529	3.72861	23.7286
	210	228	17.3886	225	0.0190633		150	168	29.7102	165	0.0325852	4.21987	24.2199
	220	238	14.2661	235	0.0188209		160	178	26.4239	175	0.0552551	5.1326	25.1326
	230	248	10.71	245	0.0267459		170	188	23.4402	185	0.0300817	5.92332	25.9233
	240	258	8.26858	255	0.0150053		180	198	19.7446	195	0.0341377	7.03241	27.0324
	250	268	5.05565	265	0.0105518		190	208	17.4365	205	0.0683331	8.09781	28.0978
	260	278	3.05165	275	0.0200802		200	218	13.8363	215	-0.00581393	9.32235	29.3224
	270	288	2.72054	285	0.0174453		210	228	10.7384	225	0.0256223	10.6239	30.6239
	280	298	2.00611	295	0.0128038		220	238	8.05678	235	0.588981	13.0561	33.0561
	290	308	2.04633	305	0.0199683		230	248	5.18028	245	-0.0155119	13.5323	33.5323
	300	318	1.50268	315	0.00315107		240	258	4.33335	255	0.00539034	15.3398	35.3398
	310	328	1.39399	325	-6.94048e-05		250	268	3.62979	265	0.00592725	17.321	37.321
	320	338	1.41487	335	-0.0129738		260	278	3.32838	275	-0.0276783	19.1234	39.1234
	330	348	1.34491	345	0.0239219		270	288	3.04937	285	-0.00229008	21.1024	41.1024
	340	358	1.31518	355	0.0109973		280	298	2.8352	295	-0.0218587	23.3997	43.3997
	350	368	1.14701	365	0.0176383		290	308	2.4764	305	0.00654208	25.3448	45.3448
	360	378	1.20956	375	0.0118823		300	318	1.73884	315	-0.0271578	27.3961	47.3961
	375	393	1.10512	390	0.000227056		310	328	1.17822	325	-0.0442365	29.6986	49.6986
							320	338	1.14767	335	-0.0450191	31.6507	51.6507
							330	348	1.03405	345	-0.040652	33.9426	53.9426
							340	358	0.863201	355	-0.0127404	35.1968	55.1968
							350	368	0.81986	365	0.00459116	36.9828	56.9828
							360	378	0.715996	375	-0.0178296	38.7363	58.7363
							370	388	0.781399	385	-0.0292828	40.8613	60.8613
							380	398	0.800389	395	-0.031453	42.1709	62.1709
							390	408	0.831503	405	-0.0441882	41.7568	61.7568
							400	418	0.844774	415	-0.0469482	41.9392	61.9392

## Sheet: MD1-116
					MD1-116, XantPhos PD G4, Standard Conditions
																																	Coefficients
																																	ArBr	0.490401
																																	Mono	0.488452
																																	Di Same	0.61431
																																	Tri	0.562805
																																	Spiro	0.503377
																																	Amine	1.69319
																																	Unknown	2.69792
																							ArBr, Int, Spiro			Amine							ArBr	0.473378
																							Sum Error	60.4993		Sum Error	1056.33						Mono	0.487676
		Normalized iCLC Peak Area													Calculated Concentration 116																		Di Same	0.521723
	Time	Amine 1.813 minutes 116	Unknown 2.275 minutes116	Unknown 1.007 minutes 116	Mono 8.642 minutes 116	Di Same Ring 9.113 minutes 116	DAD1 C 254 nm: Peak at 9.794 minutes	Tri 9.953 minutes 116	Spiro 10.441 minutes 116	Unknown 0.919 minutes 116	ArBr 6.763 minutes 116		Time	Amine 116	Unknown 2.2 116	Aryl Bromide 116	Mono 116	Di Same Ring 116	Di Opposite Ring 116	Tri 116	Spiro 116		Mass Balance	Error		Mass Balance	Error		Selectivity				Tri	0.499062
	0	99.2381	8.70906	-0.59534	2.3695	-0.0020951	-0.0223101	-0.00084343	0.0916035	-0.356354	79.0919		0	168.029	23.4963	38.7867	1.15739	-0.00128704	-0.0137053	-0.000474686	0.0461111		39.9747	0.025277		216.332	36.3322		-0.0102944	40			Spiro	0.425059
	10	69.9226	11.8069	3.93831	23.9034	-0.0939418	0.702911	-0.0355522	0.0978416	0.41703	48.4899		10	118.392	31.8541	23.7795	11.6757	-0.0577093	0.431805	-0.0200089	0.0492512		35.8584	4.14155		194.661	14.6613		-0.406263	40			Amine	1.05057
	20	51.43	13.4895	6.26011	34.2973	1.00859	8.34084	0.19525	0.131147	1.16959	27.7978		20	87.0808	36.3935	13.632	16.7526	0.619589	5.12386	0.109888	0.0660162		36.304	3.696		188.701	8.70109		1.66455	40			Unknown	3.70538
	30	40.623	12.9715	7.83636	33.7465	2.39231	16.2516	1.39227	0.126869	1.71224	15.476		30	68.7825	34.996	7.58942	16.4836	1.46962	9.98349	0.783574	0.0638628		36.3735	3.62648		180.771	0.770501		12.2696	40
	40	34.307	11.7802	8.67052	29.2259	3.28356	22.4351	3.57682	0.489839	2.00424	8.67193		40	58.0883	31.7821	4.25272	14.2755	2.01712	13.7821	2.01305	0.246573		36.587	3.413		174.552	5.44817		8.1641	40			Weight
	50	27.1037	10.6365	10.0324	23.3718	3.78898	26.9767	6.90476	0.437346	2.48288	4.77163		50	45.8918	28.6964	2.34001	11.416	2.32761	16.5721	3.88603	0.22015		36.7619	3.23812		165.039	14.9613		17.6517	40			116	1
	60	22.2364	9.8319	11.148	17.7652	3.73844	29.4378	10.8166	0.649532	2.44761	2.63232		60	37.6505	26.5257	1.29089	8.67745	2.29656	18.0839	6.08764	0.326959		36.7634	3.23659		159.711	20.289		18.6189	40			121	1
	70	18.8485	8.47887	10.7156	13.0093	3.67976	30.878	15.5102	1.00342	2.87976	1.35557		70	31.914	22.8753	0.66477	6.35443	2.26052	18.9687	8.72919	0.505097		37.4827	2.51733		154.685	25.3146		17.2822	40			123	1
	80	15.8809	7.72105	11.3317	9.27289	3.32179	30.6301	20.3513	1.50043	2.89113	0.703627		80	26.8894	20.8308	0.345059	4.52936	2.04061	18.8163	11.4538	0.755281		37.9405	2.05953		152.177	27.8233		15.165	40			124	1
	90	13.205	7.09828	11.3308	6.42367	2.80913	29.4108	25.1787	2.20252	2.96995	0.343142		90	22.3586	19.1506	0.168277	3.13765	1.72568	18.0673	14.1707	1.1087		38.3783	1.62165		150.33	29.6696		12.7814	40			125	1
	100	10.3778	6.68876	12.1621	4.18413	2.30274	26.9798	29.6537	3.05501	2.74941	0.178155		100	17.5716	18.0457	0.0873672	2.04375	1.41459	16.574	16.6892	1.53782		38.3467	1.65328		147.903	32.0971		10.8525	40			150	1
	110	8.66067	5.87284	11.583	2.62241	1.84641	24.2199	33.9224	4.17864	3.07443	0.038876		110	14.6642	15.8444	0.0190648	1.28092	1.13427	14.8785	19.0917	2.10343		38.5079	1.49207		145.348	34.6516		9.07644	40			154	1
	120	6.35307	5.52401	12.3431	1.55974	1.43751	21.1745	37.6451	5.58112	2.83744	0.0354689		120	10.757	14.9033	0.017394	0.761858	0.883076	13.0077	21.1868	2.80941		38.6662	1.33376		143.905	36.0949		7.54138	40
	130	5.10005	4.92034	11.7721	0.870365	1.08862	18.085	40.8305	7.27841	3.11169	-0.0279693		130	8.63536	13.2747	-0.0137162	0.425132	0.66875	11.1098	22.9796	3.66378		38.8333	1.16666		142.761	37.2391		6.2721	40
	140	3.35145	4.46325	12.1624	0.458336	0.759507	15.047	43.183	9.30384	3.06895	-0.0274257		140	5.67465	12.0415	-0.0134496	0.223875	0.466573	9.24351	24.3036	4.68334		38.9074	1.09257		141.046	38.9542		5.18937	40
	150	1.98788	3.96412	12.0685	0.259262	0.547316	12.1566	44.9923	11.9481	3.19249	-0.00616727		150	3.36586	10.6949	-0.00302443	0.126637	0.336221	7.46792	25.3219	6.01442		39.264	0.735952		140.514	39.4862		4.2102	40
	160	1.01525	3.21045	12.6331	0.137865	0.349106	9.56133	45.8932	14.4098	3.09295	0.000785983		160	1.71901	8.66152	0.000385447	0.0673403	0.214459	5.87362	25.8289	7.25357		39.2383	0.761715		137.787	42.2134		3.56086	40
	170	0.910223	2.36848	12.8346	0.0888477	0.21079	7.25324	45.4718	17.4278	2.56979	-0.0506768		170	1.54118	6.38997	-0.0248519	0.0433979	0.12949	4.45574	25.5918	8.77274		38.9683	1.03174		135.401	44.5988		2.91719	40
	180	0.55755	1.91095	13.6276	0.0406833	0.110253	5.34663	44.7769	20.9363	2.87255	-0.0091542		180	0.944038	5.15558	-0.00448923	0.0198718	0.0677297	3.28449	25.2007	10.5388		39.1071	0.892906		135.737	44.2632		2.39122	40
	190	0.465934	1.43782	14.0183	0.0895527	0.0776278	3.84124	42.8978	24.6088	2.68954	-0.0106501		190	0.788915	3.87913	-0.00522279	0.0437422	0.0476875	2.35971	24.1431	12.3875		38.9765	1.02352		135.385	44.6151		1.94899	40
	200	0.341103	0.754032	14.6746	0.0136736	0.0397532	2.63672	40.5051	28.8501	2.77453	-0.0179716		200	0.577553	2.03432	-0.0088133	0.00667891	0.0244208	1.61976	22.7965	14.5225		38.961	1.03902		134.42	45.5795		1.56974	40
	210	0.155503	0.269076	14.6335	-0.0166078	0.0247728	1.7328	37.4474	33.295	2.70454	-0.0460433		210	0.263297	0.725944	-0.0225796	-0.00811214	0.0152181	1.06448	21.0756	16.7599		38.8845	1.11546		134.133	45.867		1.2575	40
	220	-0.0051248	0.0208783	14.9285	-0.0524827	0.0186063	1.33067	33.81	37.9417	2.23616	-0.00586426		220	-0.00867727	0.056328	-0.00287584	-0.0256353	0.01143	0.817442	19.0284	19.099		38.9278	1.07223		135.217	44.7827		0.996304	40
	230	-0.0124648	0.0105836	13.9544	-0.106817	-0.00721521	1.46718	30.2039	43.0496	1.94746	-0.00360294		230	-0.0211053	0.0285536	-0.00176689	-0.0521751	-0.00443237	0.901301	16.9989	21.6702		39.512	0.488		139.455	40.545		0.784436	40
	240	0.0232064	-0.000307451	0.995412	-0.118883	0.0109391	1.4083	25.9689	48.7325	0.391732	-0.0659636		240	0.0392928	-0.000829478	-0.0323486	-0.0580688	0.00672002	0.865135	14.6154	24.5308		39.9277	0.0723109		143.693	36.3071		0.595798	40
	250	-0.0562386	-0.00748903	10.3883	-0.198334	-0.00142882	1.44562	21.1001	53.7577	1.66022	-0.0239012		250	-0.0952227	-0.0202048	-0.0117212	-0.0968765	-0.000877739	0.88806	11.8752	27.0604		39.7142	0.285791		145.409	34.5909		0.438841	40
	260	-0.0682137	0.00284743	2.49796	-0.214237	-0.0071869	1.49937	15.3647	59.3267	0.592397	-0.0468868		260	-0.115499	0.00768214	-0.0229933	-0.104644	-0.00441499	0.921078	8.64733	29.8637		39.3001	0.699924		147.025	32.9746		0.28956	40
	270	-0.132671	-0.00533763	4.44436	-0.283496	-2.57861e-05	1.46716	10.4157	63.4793	0.806434	0.0106182		270	-0.224637	-0.0144005	0.00520718	-0.138474	-1.58407e-05	0.901293	5.862	31.954		38.584	1.41597		146.813	33.1873		0.183451	40
	280	-0.129152	-0.00611451	2.98316	-0.295995	-0.0164807	1.40035	5.23371	68.0499	0.546108	0.0745952		280	-0.218679	-0.0164965	0.0365815	-0.14458	-0.0101242	0.860246	2.94556	34.2548		37.9424	2.05756		147.16	32.8403		0.0859897	40
	290	-0.0480436	0.0111682	0.153852	-0.158164	-0.0119673	2.40355	1.12908	75.4769	0.0732775	-0.0403446		290	-0.0813471	0.0301309	-0.019785	-0.0772558	-0.0073516	1.47652	0.635453	37.9933		40.0009	0.000923451		156.72	23.2803		0.0167254	40
	300	-0.0926815	-0.00232226	1.74542	-0.261689	-0.0250145	2.68533	0.354319	77.8349	0.347047	0.018247		300	-0.156927	-0.00626526	0.00894836	-0.127823	-0.0153666	1.64963	0.199413	39.1803		40.8951	0.895117		160.291	19.7092		0.00508961	40
	310	-0.081429	0.00533638	1.72061	-0.262445	-0.00653496	2.38497	0.251531	79.8966	0.331681	-0.0211132		310	-0.137875	0.0143971	-0.0103539	-0.128192	-0.00401449	1.46511	0.141563	40.2181		41.6822	1.68223		163.982	16.0179		0.00351988	40
	320	-0.088424	0.00301994	2.16646	-0.257497	-0.0144615	2.26622	0.161968	80.6266	0.401061	-0.0421771		320	-0.149719	0.00814757	-0.0206837	-0.125775	-0.00888386	1.39216	0.0911565	40.5856		41.9136	1.91357		165.123	14.8768		0.00224603	40
	330	-0.0843971	0.00185111	0.926893	-0.212545	-0.0132018	2.62395	0.357709	80.6355	0.211375	-0.0365856		330	-0.1429	0.00499413	-0.0179416	-0.103818	-0.00810997	1.61192	0.20132	40.59		42.2734	2.27342		165.935	14.065		0.00495984	40
	340	-0.0907313	0.00158328	1.36355	-0.254966	-0.0279254	2.68173	0.429819	80.2245	0.27633	-0.0652474		340	-0.153625	0.00427156	-0.0319974	-0.124539	-0.0171548	1.64742	0.241904	40.3831		42.0988	2.09877		165.249	14.7508		0.00599023	40
	350	0.0214325	-0.00492191	0.139537	-0.214314	-0.000231615	3.02809	0.546884	80.224	0.116391	-0.0537154		350	0.0362893	-0.0132789	-0.026342	-0.104682	-0.000142283	1.86018	0.307789	40.3829		42.4197	2.41973		166.08	13.9198		0.00762176	40
	360	-0.118287	0.000161244	1.18122	-0.245596	-0.0351897	3.0169	0.493485	79.9476	0.268333	-0.0482655		360	-0.200283	0.000435023	-0.0236694	-0.119962	-0.0216174	1.85331	0.277736	40.2438		42.2096	2.20956		165.152	14.8477		0.00690134	40

## Sheet: MD1-121
					MD1-121, XantPhos Pd G4, Reduced ArBr
																																	Coefficients
																																	ArBr	0.490401
																																	Mono	0.488452
																																	Di	0.61431
																																	Tri	0.562805
																																	Spiro	0.503377
																																	Amine	1.69319
																																	Unknown	2.69792
																							ArBr, Int, Spiro			Amine							ArBr	0.473378
																							Sum Error	30.3191		Sum Error	739.787						Mono	0.487676
		Normalized iCLC Peak Area													Calculated Concentration 121																		Di	0.521723
	Time	Amine 1.793 minutes 121	ArBr 6.649 minutes 1 121	Mono 8.506 minutes 121	Di opp 9.610 minutes 121	Di same 8.956 minutes 121	Tri 9.906 minutes 121	Spiro 10.225 minutes 121					Time	Amine 121	Unknown 2.2 121	Aryl Bromide 121	Mono 121	Di Same Ring 121	Di Opposite Ring 121	Tri 121	Spiro 121		Mass Balance	Error		Mass Balance	Error		Selectivity				Tri	0.499062
	0	91.0337	34.1258	2.43955	0.0393311	-0.00942316	0.00325148	0.0760603					0	154.137		16.7353	1.1916	-0.00578874	0.0241615	0.00182995	0.038287		17.9854	2.01459		155.524	24.4756		31.1229				Spiro	0.425059
	10	69.4647	12.5417	16.5757	4.83565	0.491703	0.0694978	0.0926996					10	117.617		6.15046	8.09647	0.302058	2.97059	0.0391137	0.0466629		17.6053	2.39466		132.563	47.4373		173.51				Amine	1.05057
	20	53.5454	4.29408	14.2149	11.0263	1.43975	1.03335	0.055587					20	90.6626		2.10582	6.94332	0.884454	6.77359	0.581575	0.0279812		17.3167	2.68326		114.779	65.2213		248.142				Unknown	3.70538
	30	45.3288	1.51157	9.10084	14.6087	1.97265	3.59575	0.154498					30	76.7503		0.741274	4.44533	1.21182	8.97427	2.0237	0.0777707		17.4742	2.52584		107.95	72.05		57.1594
	40	40.7651	0.530013	4.95079	15.0993	1.91568	7.07474	0.635391					40	69.0231		0.259919	2.41823	1.17682	9.27563	3.9817	0.319841		17.4321	2.56786		105.571	74.4293		7.56071				Weight
	50	57.5549	0.168295	2.44186	14.009	1.51013	12.1356	1.01359					50	97.4514		0.0825319	1.19273	0.927688	8.60584	6.82998	0.510218		18.149	1.85101		140.242	39.758		2.33769				116	1
	60	55.6267	0.102279	0.995034	11.4809	1.00498	15.9824	1.929					60	94.1866		0.0501575	0.486027	0.61737	7.05286	8.99497	0.971017		18.1724	1.8276		140.882	39.118		0.500534				121	1
	75	53.4667	0.0231695	0.175096	7.34169	0.398751	20.3133	4.17319					75	90.5293		0.0113623	0.0855259	0.244957	4.51007	11.4324	2.10069		18.385	1.61496		142.825	37.175		0.0407133				123	1
	90	51.5753	0.0136524	0.0325323	3.74599	0.0993214	21.2227	7.47825					90	87.3268		0.00669513	0.0158905	0.0610141	2.3012	11.9443	3.76438		18.0934	1.90656		142.957	37.0426		0.00422127				124	1
	105	49.6596	-0.0491202	0.034423	1.51484	0.0187344	19.5925	12.1416					105	84.0832		-0.0240886	0.016814	0.0115087	0.930579	11.0267	6.11178		18.0733	1.92665		143.512	36.4885		0.00275108				125	1
	120	48.1369	0.0143336	0.0500506	0.384761	-0.00441752	15.7468	18.0237					120	81.505		0.00702922	0.0244474	-0.00271373	0.236362	8.86236	9.07271		18.2002	1.7998		144.875	35.1253		0.0026946				150	1
	135	46.3762	-0.0291666	0.00585701	-0.0421648	0.0073479	10.3317	24.7405					135	78.5238		-0.0143033	0.00286087	0.00451389	-0.0259022	5.81471	12.4538		18.2357	1.76432		145.743	34.2568		0.000229718				154	1
	150	45.038	0.0113652	0.0510834	-0.208631	-0.0152486	4.59023	32.1879					150	76.258		0.00557348	0.0249518	-0.00936738	-0.128164	2.5834	16.2026		18.679	1.32098		148.569	31.4314		0.00153999
	165	43.7457	-0.0224275	-0.0509908	-0.372304	0.0131133	-0.012307	38.8499					165	74.0698		-0.0109984	-0.0249066	0.00805564	-0.22871	-0.00692642	19.5561		19.2927	0.707337		151.807	28.1926		-0.00127359
	180	44.0904	0.0248635	-0.0144083	-0.517423	0.0593123	0.00589036	40.8041					180	74.6534		0.0121931	-0.00703778	0.0364361	-0.317858	0.00331512	20.5399		20.2669	0.266901		156.253	23.7471		-0.00034264
	195	44.338	-0.0524684	-0.0507487	-0.467444	0.0520216	0.0152834	40.9543					195	75.0727		-0.0257305	-0.0247883	0.0319574	-0.287155	0.00860159	20.6154		20.3183	0.318332		157.025	22.9748		-0.00120241
	210	43.9463	-0.0721114	-0.0928988	-0.411501	0.0446339	0.0638365	43.7659					210	74.4094		-0.0353634	-0.0453767	0.027419	-0.252789	0.0359275	22.0307		21.7605	1.76055		162.144	17.856		-0.0020597
	225	44.025	-0.0889766	-0.0506576	-0.548116	0.0429089	0.0266619	40.6527					225	74.5427		-0.0436342	-0.0247438	0.0263594	-0.336713	0.0150054	20.4636		20.0999	0.0999095		155.797	24.2032		-0.00120916
	240	43.7512	0.658793	-0.070465	-0.410426	0.0521623	0.0411916	40.7945					240	74.0791		0.323072	-0.0344188	0.0320438	-0.252129	0.0231828	20.535		20.6268	0.626787		155.814	24.1858		-0.0016761
	255	43.3349	-0.0600951	-0.0648563	-0.412701	0.0371603	0.055695	40.927					255	73.3742		-0.0294707	-0.0316792	0.0228279	-0.253526	0.0313454	20.6017		20.3412	0.341184		155.382	24.6181		-0.0015377
	Time	Amine 121	Unknown 2.2 121	Aryl Bromide 121	Mono 121	Di Same Ring 121	Di Opposite Ring 121	Tri 121	Spiro 121
	0	209.495		18.411	1.53036	-0.00609359	0.0254339	0.00213121	0.0377996
	10	159.858		6.7663	10.3982	0.317965	3.12703	0.0455529	0.0460689
	20	123.223		2.31667	8.91722	0.931032	7.13031	0.677318	0.027625
	30	104.315		0.815497	5.70907	1.27563	9.44688	2.35686	0.0767807
	40	93.8123		0.285944	3.1057	1.2388	9.76412	4.63719	0.31577
	50	132.45		0.0907958	1.53181	0.976544	9.05906	7.95438	0.503724
	60	128.013		0.0551798	0.624197	0.649883	7.42429	10.4758	0.958657
	75	123.042		0.0125	0.10984	0.257857	4.74759	13.3145	2.07395
	90	118.69		0.00736552	0.0204079	0.0642273	2.42239	13.9106	3.71646
	105	114.281		-0.0265005	0.021594	0.0121148	0.979587	12.842	6.03399
	120	110.777		0.00773305	0.0313974	-0.00285664	0.24881	10.3213	8.95723
	135	106.725		-0.0157355	0.00367417	0.00475161	-0.0272663	6.77197	12.2953
	150	103.645		0.00613155	0.0320453	-0.0098607	-0.134914	3.0087	15.9964
	165	100.671		-0.0120997	-0.0319872	0.00847988	-0.240754	-0.00806669	19.3072
	180	101.465		0.013414	-0.00903853	0.0383549	-0.334598	0.00386088	20.2784
	195	102.035		-0.0283069	-0.0318353	0.0336404	-0.302278	0.0100176	20.353
	210	101.133		-0.0389044	-0.0582766	0.028863	-0.266102	0.0418421	21.7503
	225	101.314		-0.0480033	-0.0317782	0.0277476	-0.354445	0.0174757	20.2032
	240	100.684		0.355421	-0.0442036	0.0337313	-0.265406	0.0269994	20.2736
	255	99.726		-0.0324216	-0.0406852	0.0240301	-0.266878	0.0365057	20.3394

## Sheet: MD1-123
					MD1-123, XantPhos Pd G4, Reduced Amine
																																	Coefficients
																																	ArBr	0.490401
																																	Mono	0.488452
																																	Di Same	0.61431
																																	Tri	0.562805
																																	Spiro	0.503377
																																	Amine	1.69319
																																	Unknown	2.69792
																							ArBr, Int, Spiro			Amine							ArBr	0.473378
																							Sum Error	23.7341		Sum Error	86.2825						Mono	0.487676
		Normalized iCLC Peak Area													Calculated Concentration 123																		Di Same	0.521723
	Time	AMINE 1.788 minutes 123	Unknown 2.244 minutes 123	ArBr 6.717 minutes 123	Mono .553 minutes 123	Di same 9.007 minutes 123	DAD1 C 254 nm: Peak at 9.689 minutes	Tri 9.925 minutes 123	Spiro 123 10.216 minutes				Time	Amine 123	Unknown 2.2 123	Aryl Bromide 123	Mono 123	Di Same Ring 123	Di Opposite Ring 123	Tri 123	Spiro 123		Mass Balance	Error		Mass Balance	Error		Selectivity				Tri	0.499062
	0	35.4476	7.65074	78.0473	3.11171	0.00901575	0.11424	0.0442421	0.00362024				0	60.0196	20.6411	38.2744	1.51992	0.00553846	0.070179	0.0248997	0.00182235		39.8968	0.103207		103.055	13.0552		834.047				Spiro	0.425059
	10	27.4545	6.22201	47.9572	26.6349	0.3649	3.37467	0.00936899	-0.00888021				10	46.4856	16.7865	23.5182	13.0099	0.224162	2.07309	0.00527291	-0.00447009		38.8262	1.17381		97.6609	7.66095		-2910.43				Amine	1.05057
	20	18.5483	5.60502	29.1567	35.1919	1.42697	9.79224	0.327397	0.0178637				20	31.4059	15.1219	14.2984	17.1896	0.876599	6.01547	0.184261	0.00899219		38.5733	1.42668		93.2121	3.2121		1911.61				Unknown	3.70538
	30	11.5888	4.60414	17.4511	35.3066	2.62526	16.7129	1.3844	0.0211725				30	19.622	12.4216	8.55802	17.2456	1.61273	10.2669	0.779147	0.0106578		38.4731	1.52695		87.8502	2.14983		1618.13
	40	6.76855	3.13459	10.289	31.4266	3.57038	23.0005	3.39266	0.0814412				40	11.4605	8.45687	5.04573	15.3504	2.19332	14.1294	1.90941	0.0409956		38.6693	1.33071		82.2623	7.73773		374.44				Weight
	50	3.41981	1.6318	5.95892	26.0838	4.24502	28.1544	6.48224	0.183522				50	5.7904	4.40247	2.92226	12.7407	2.60776	17.2955	3.64823	0.0923805		39.3068	0.693162		78.4568	11.5432		137.915				116	1
	60	1.11786	0.150438	3.3833	20.385	4.51237	31.4276	10.2331	0.404548				60	1.89275	0.405869	1.65917	9.95712	2.77199	19.3063	5.75922	0.20364		39.6574	0.342569		74.9104	15.0896		48.8957				121	1
	70	0.140504	0.0102664	1.99509	15.4916	4.41487	33.4226	14.6053	0.695483				70	0.2379	0.0276978	0.978391	7.56692	2.7121	20.5319	8.21992	0.35009		40.3593	0.359288		80.4083	9.59173		21.6142				123	1
	80	0.175677	0.00321833	1.12193	11.2297	4.11849	33.6367	19.2482	1.08774				80	0.297454	0.0086828	0.550195	5.48516	2.53003	20.6634	10.833	0.547542		40.6093	0.609252		86.8758	3.12417		10.0178				124	1
	90	0.15797	0.00433699	1.20713	9.06853	4.00973	32.7641	21.8635	1.34886				90	0.267473	0.0117009	0.591977	4.42954	2.46321	20.1273	12.3049	0.678985		40.5959	0.595859		89.5319	0.46807		6.52377				125	1
	100	0.161889	0.0126326	25.4092	8.81986	3.93165	32.7455	22.1965	1.37335				100	0.274109	0.0340817	12.4607	4.30808	2.41525	20.1159	12.4923	0.69131		52.4835	12.4835		89.9547	0.0453337		6.23176				150	1
	110	0.169245	0.0142837	1.06647	8.67459	3.9482	32.4464	22.1547	1.34907				110	0.286564	0.0385364	0.522996	4.23713	2.42542	19.9321	12.4688	0.679091		40.2656	0.265568		89.4386	0.561375		6.23941				154	1
	120	0.183032	0.00467788	1.13046	8.55623	3.88792	32.2461	22.1331	1.35507				120	0.309909	0.0126205	0.554378	4.17931	2.38839	19.8091	12.4566	0.682113		40.0699	0.0698935		89.0077	0.992312		6.127
	130	0.181632	0.000471293	1.05135	8.43948	3.85199	32.2153	21.9854	1.35639				130	0.307537	0.00127151	0.515582	4.12229	2.36632	19.7902	12.3735	0.682777		39.8506	0.149381		88.5969	1.4031		6.03753
	140	0.1801	0.00864802	0.94757	8.30265	3.72891	31.9306	21.6233	1.35576				140	0.304943	0.0233317	0.464689	4.05545	2.29071	19.6153	12.1697	0.682459		39.2783	0.721735		87.4579	2.54208		5.9424
	150	0.180885	0.00662244	0.96715	8.20081	3.71231	31.95	21.8074	1.34225				150	0.306273	0.0178668	0.474291	4.00571	2.28051	19.6272	12.2733	0.675658		39.3367	0.66333		87.6857	2.31429		5.9286
	160	0.17708	0.00440776	0.992607	8.12998	3.72713	31.9457	21.9182	1.36941				160	0.299831	0.0118918	0.486775	3.97111	2.28961	19.6245	12.3357	0.689328		39.397	0.602957		87.8874	2.11262		5.76084
	170	0.16246	0.0099895	1.54612	8.02691	3.65683	31.711	21.844	1.3588				170	0.275076	0.0269509	0.758217	3.92076	2.24643	19.4804	12.2939	0.683991		39.3837	0.616289		87.3211	2.67889		5.73219

## Sheet: MD1-124
					MD1-124, XantPhos Pd G4, Reduced LiHMDS
																																	Coefficients
																																	ArBr	0.490401
																																	Mono	0.488452
																																	Di Same	0.61431
																																	Tri	0.562805
																																	Spiro	0.503377
																																	Amine	1.69319
																																	Unknown	2.69792
																							ArBr, Int, Spiro			Amine							ArBr	0.473378
																							Sum Error	29.9642		Sum Error	281.523						Mono	0.487676
		Normalized iCLC Peak Area													Calculated Concentration 124																		Di Same	0.521723
	Time	Amnie 1.789 minutes124	Unknown 2.247 minutes 124	ArBr 6.744 minutes 124	Mono 8.499 minutes 124	Di same 8.931 minutes124	Di opp 9.610 minutes 124	Tri 9.980 minutes 124	Spiro 10.234 minutes 124				Time	Amine 124	Unknown 2.2 124	Aryl Bromide 124	Mono 124	Di Same Ring 124	Di Opposite Ring 124	Tri 124	Spiro 124		Mass Balance	Error		Mass Balance	Error		Selectivity				Tri	0.499062
	0	101.076	4.60923	75.9547	2.66212	-0.0149037	0.133227	-0.021654	0.0223271				0	171.142	12.4353	37.2482	1.30032	-0.00915547	0.0818428	-0.012187	0.011239		38.6203	1.37971		197.467	17.4665		115.698				Spiro	0.425059
	5	90.634	6.79284	60.2893	16.8195	0.05227	1.06387	-0.0360705	0.000653084				5	153.461	18.3265	29.5659	8.21551	0.03211	0.653547	-0.0203007	0.000328747		38.4471	1.55289		199.641	19.6409		24990.3				Amine	1.05057
	10	79.2171	9.39473	46.7615	26.1701	0.351255	3.45746	-0.033663	0.0175073				10	134.13	25.3462	22.9319	12.7828	0.215779	2.12395	-0.0189457	0.00881277		38.0443	1.95571		202.263	22.2629		1450.49				Unknown	3.70538
	15	70.88	10.8409	36.1176	31.7784	0.853011	6.52344	-0.0178675	-0.0243536				15	120.013	29.2479	17.7121	15.5222	0.524013	4.00742	-0.0100559	-0.012259		37.7434	2.25658		203.015	23.0151		-1266.19
	20	66.6708	10.3091	27.8974	34.5786	1.42997	10.0447	0.148903	0.0655027				20	112.886	27.8131	13.6809	16.89	0.878444	6.17057	0.0838033	0.0329726		37.7367	2.26332		199.884	19.8839		512.244				Weight
	25	60.6584	10.7559	21.3864	35.341	2.04651	13.6048	0.366456	0.0352887				25	102.706	29.0184	10.4879	17.2624	1.25719	8.35759	0.206243	0.0177635		37.5891	2.41093		197.925	17.9249		971.79				116	1
	30	57.0936	10.6207	16.3235	34.717	2.71204	17.423	1.21168	0.0112349				30	96.6703	28.6538	8.00503	16.9576	1.66603	10.7031	0.681938	0.0056554		38.0193	1.98065		197.742	17.7423		2998.48				121	1
	40	51.793	9.7762	28.3749	30.5531	3.79927	23.876	3.61919	0.113572				40	87.6955	26.3754	13.9151	14.9238	2.33393	14.6673	2.0369	0.0571697		47.9341	7.93405		195.712	15.7118		261.043				123	1
	50	47.1075	9.33445	5.41021	25.0373	4.45077	28.8626	6.78895	0.202806				50	79.762	25.1836	2.65317	12.2295	2.73415	17.7306	3.82085	0.102088		39.2703	0.729653		195.159	15.159		119.794				124	1
	60	44.1581	8.66333	2.87395	19.0558	4.5881	31.6662	10.3802	0.413507				60	74.7682	23.373	1.40939	9.30787	2.81851	19.4529	5.842	0.20815		39.0388	0.961215		193.723	13.7233		44.7171				125	1
	70	41.6237	7.99589	1.8911	14.0204	4.50117	33.0051	15.0544	0.772133				70	70.4769	21.5723	0.927395	6.84828	2.76511	20.2754	8.47267	0.388674		39.6775	0.322523		193.523	13.5234		17.6196				150	1
	80	38.2791	7.73163	0.974285	9.90163	4.14087	32.7405	20.1071	1.37456				80	64.8138	20.8593	0.47779	4.83647	2.54378	20.1128	11.3164	0.691923		39.9792	0.02085		193.399	13.3989		6.9899				154	1
	90	37.4677	5.49613	0.527642	7.46606	3.79853	31.5663	23.3167	1.65891				90	63.44	14.8281	0.258756	3.64682	2.33347	19.3915	13.1228	0.835055		39.5883	0.411652		182.901	2.90147		4.36716
	100	36.5839	6.92932	0.501571	7.20024	3.78125	31.4449	23.4573	1.67932				100	61.9435	18.6948	0.245971	3.51697	2.32286	19.3169	13.2019	0.845331		39.4499	0.550071		189.116	9.11648		4.16047
	110	36.3929	7.06796	0.500802	7.12146	3.80185	31.3297	23.4918	1.69955				110	61.6202	19.0688	0.245594	3.47849	2.33551	19.2462	13.2213	0.855515		39.3826	0.617444		189.485	9.48549		4.06596
	120	35.8129	7.28688	0.537003	7.1767	3.86128	31.5523	24.1339	1.71548				120	60.638	19.6594	0.263347	3.50548	2.37202	19.3829	13.5827	0.863533		39.9699	0.0300575		191.174	11.1743		4.05946
	130	36.2732	6.77533	0.552965	7.16588	3.89556	31.2736	24.2665	1.72815				130	61.4174	18.2793	0.271175	3.50019	2.39308	19.2117	13.6573	0.86991		39.9033	0.0967039		189.137	9.13719		4.02362
	140	35.7446	7.15836	0.567139	7.09265	3.86104	31.3816	23.8876	1.69608				140	60.5224	19.3127	0.278125	3.46442	2.37187	19.278	13.4441	0.853768		39.6903	0.309725		189.659	9.65921		4.0578
	150	36.0912	6.91715	0.531565	7.06683	3.75784	31.1397	23.0654	1.62382				150	61.1094	18.6619	0.26068	3.45181	2.30848	19.1294	12.9813	0.817394		38.9491	1.05093		186.974	6.97428		4.22294
	165	35.885	7.21584	0.541059	7.07888	3.75457	31.1019	22.8215	1.61351				165	60.7601	19.4678	0.265336	3.4577	2.30647	19.1062	12.844	0.812204		38.7919	1.20806		187.76	7.75953		4.25717
	180	34.9519	7.51411	0.609098	7.01344	3.68863	30.7264	22.0725	1.56959				180	59.1802	20.2725	0.298702	3.42573	2.26596	18.8756	12.4225	0.790097		38.0785	1.92147		185.862	5.86175		4.33584

## Sheet: MD1-125
					MD1-125, XantPhos Pd G4, Same Excess
																																	Coefficients
																																	ArBr	0.490401
																																	Mono	0.488452
																																	Di Same	0.61431
																																	Tri	0.562805
																																	Spiro	0.503377
																																	Amine	1.69319
																																	Unknown	2.69792
																							ArBr, Int, Spiro			Amine							ArBr	0.473378
																							Sum Error	65.9717		Sum Error	2902.03						Mono	0.487676
		Normalized iCLC Peak Area													Calculated Concentration 125																		Di Same	0.521723
	Time	Amine .779 minutes 125	Unknown 2.251 minutes 125	Unknown 0.972 minutes 125	ArBr 6.586 minutes 125	Mono 8.426 minutes 125	Di Same 8.802 minutes 125	Di Opposit3 9.410 minutes 125	Tri 9.673 minutes 125	Spiro 10.229 minutes 125			Time	Amine 125	Unknown 2.2 125	Aryl Bromide 12	Mono 125	Di Same Ring 125	Di Opposite Ring 125	Tri 125	Spiro 125		Mass Balance	Error		Mass Balance	Error		Selectivity				Tri	0.499062
	0	145.646	4.12769	0.708791	121.189	2.56512	0.0130721	-0.0100793	-0.0389652	-0.0347174			0	246.607	11.1362	59.4313	1.25294	0.00803034	-0.0061918	-0.0219298	-0.0174759		60.6467	0.646681		270	0.000190416		-71.6951				Spiro	0.425059
	5	133.04	4.49225	1.54431	104.056	18.4491	0.0500081	0.594929	0.0241308	0.0310034			5	225.262	12.1197	51.0291	9.01151	0.0307205	0.365471	0.0135809	0.0156064		60.466	0.466037		259.408	10.5918		577.424				Amine	1.05057
	10	127.812	7.64726	3.45251	89.295	30.8926	0.249437	2.25159	0.00507139	0.0251933			10	216.41	20.6317	43.7903	15.0896	0.153232	1.38317	0.0028542	0.0126818		60.4318	0.431791		275.895	5.89522		1189.86				Unknown	3.70538
	15	113.206	11.4432	6.03301	76.6447	40.1421	0.623509	4.53821	0.0238112	0.0192012			15	191.68	30.8727	37.5866	19.6075	0.383028	2.78787	0.0134011	0.00966545		60.3881	0.388053		279.454	9.45351		2028.62
	20	100.741	13.6757	8.20883	65.8103	46.9089	1.11221	7.15249	0.0696033	0.0125691			20	170.573	36.8958	32.2734	22.9128	0.683241	4.39384	0.0391731	0.00632699		60.3088	0.308771		277.575	7.5746		3621.44				Weight
	25	89.8291	15.5702	10.0539	56.7141	51.798	1.69178	10.0603	0.183798	0.101108			25	152.098	42.0071	27.8126	25.3009	1.03928	6.18014	0.103442	0.0508953		60.4872	0.487226		276.366	6.36554		497.116				116	1
	30	81.4316	15.9357	11.4129	48.4038	54.4849	2.2789	13.048	0.436716	-0.0232159			30	137.879	42.9931	23.7373	26.6133	1.39995	8.01549	0.245786	-0.0116863		60.0001	8.38206e-05		270	0.000282514		-2277.3				121	1
	40	67.3771	16.3116	13.7722	35.7383	56.8223	3.44602	19.5449	1.32223	-0.0177832			40	114.082	44.0074	17.5261	27.755	2.11692	12.0066	0.744156	-0.00895165		60.1398	0.139839		260.296	9.70421		-3100.55				123	1
	50	57.0573	15.6103	15.6704	26.4141	55.7525	4.44857	25.9922	2.80371	0.0168453			50	96.6088	42.1154	12.9535	27.2324	2.7328	15.9672	1.57794	0.00847955		60.4724	0.472383		250.24	19.7602		3211.54				124	1
	60	49.1668	15.0514	16.9927	19.6025	52.7506	5.24877	31.8521	4.66694	0.0647632			60	83.2487	40.6076	9.61306	25.7662	3.22437	19.567	2.62657	0.0326003		60.8298	0.829835		243.823	26.177		790.366				125	1
	70	41.6652	14.4368	18.7304	14.5378	48.6016	5.89396	36.9531	6.99488	0.159963			70	70.5472	38.9493	7.12934	23.7396	3.62072	22.7006	3.93675	0.0805216		61.2076	1.20755		236.96	33.0396		294.823				150	1
	80	36.3379	13.3257	19.0254	10.8306	43.9026	6.27708	41.6946	9.78603	0.258242			80	61.527	35.9516	5.31132	21.4443	3.85607	25.6134	5.50763	0.129993		61.8627	1.86271		230.856	39.1438		164.965				154	1
	90	30.8843	12.5731	20.0846	7.86051	38.8293	6.52069	44.777	12.586	0.400099			90	52.2931	33.9213	3.8548	18.9663	4.00573	27.5069	7.08343	0.201401		61.6186	1.61856		224.183	45.8169		94.1718
	100	26.1829	11.6811	20.8914	5.89272	34.1677	6.61536	47.8048	15.9673	0.604084			100	44.3326	31.5145	2.88979	16.6893	4.06388	29.367	8.98645	0.304082		62.3005	2.3005		219.088	50.9116		54.8842
	110	21.5894	10.6655	21.6291	4.40257	29.6827	6.58813	49.2416	19.1643	0.811297			110	36.555	28.7747	2.15902	14.4986	4.04715	30.2496	10.7858	0.408388		62.1485	2.14851		211.187	58.8127		35.5019
	120	17.2864	9.94922	22.0158	3.16218	25.4753	6.37682	50.3278	22.5307	1.0339			120	29.2692	26.8422	1.55074	12.4435	3.91734	30.9169	12.6804	0.52044		62.0293	2.02928		205.188	64.8116		23.9096
	130	13.8469	8.54247	22.888	2.3674	21.7383	6.16095	50.7153	26.276	1.39829			130	23.4455	23.0469	1.16098	10.6181	3.78473	31.1549	14.7882	0.703867		62.2108	2.21082		197.217	72.7832		15.0854
	140	10.5505	7.19837	23.241	1.71626	18.2919	5.82363	50.3009	29.7313	1.81141			140	17.864	19.4206	0.841655	8.93474	3.57752	30.9003	16.7329	0.911823		61.8989	1.89894		188.442	81.5583		9.79877
	150	8.28509	6.66915	23.14	1.35107	15.3608	5.46323	49.6882	33.33	2.22132			150	14.0282	17.9928	0.662564	7.503	3.35611	30.524	18.7583	1.11816		61.9221	1.92207		186.025	83.9755		6.71011
	160	6.71431	5.87421	24.4001	1.00591	12.7462	5.05826	48.8179	36.9257	2.74439			160	11.3686	15.8482	0.4933	6.22589	3.10734	29.9893	20.782	1.38146		61.9793	1.97925		183.356	86.6442		4.50674
	170	6.03863	5.02647	25.4589	0.707955	10.4205	4.3938	48.4384	40.7543	3.36767			170	10.2246	13.561	0.347181	5.08994	2.69916	29.7562	22.9367	1.69521		62.5244	2.5244		182.938	87.0618		3.00255
	180	5.416	4.24033	26.4878	0.492914	8.5078	3.87291	46.9473	44.2772	3.98127			180	9.17032	11.4401	0.241726	4.15566	2.37916	28.8402	24.9194	2.00408		62.5402	2.54024		181.419	88.5806		2.0736
	190	4.69326	3.5405	28.1162	0.437559	6.80023	3.25384	45.0693	47.3045	4.71241			190	7.94658	9.55199	0.214579	3.32159	1.99887	27.6865	26.6232	2.37212		62.2169	2.21686		179.101	90.899		1.40026
	205	4.19713	3.05692	29.209	0.313772	5.99389	2.84115	43.7575	48.3564	5.06255			205	7.10654	8.24731	0.153874	2.92773	1.74535	26.8807	27.2152	2.54837		61.4712	1.47119		175.62	94.38		1.14886
	220	3.06318	2.27684	30.8866	0.16576	4.14037	2.03116	40.1373	52.3845	6.42729			220	5.18655	6.14274	0.0812887	2.02237	1.24776	24.6567	29.4822	3.23535		60.7257	0.725706		172.691	97.3086		0.625087
	235	2.07311	1.51121	32.0504	0.0916478	2.83416	1.32291	36.5088	56.4331	7.93142			235	3.51017	4.07711	0.0449441	1.38435	0.812674	22.4277	31.7608	3.9925		60.423	0.423025		170.782	99.218		0.346739
	250	1.41399	0.856355	32.6751	0.0289962	1.88172	0.664391	32.7509	59.9033	9.66428			250	2.39416	2.31038	0.0142198	0.919132	0.408142	20.1192	33.7139	4.86478		60.0393	0.0393454		169.589	100.411		0.188936
	265	1.11391	0.472814	31.8149	-0.0990766	1.2411	0.284116	29.5252	63.8535	11.7166			265	1.88607	1.27561	-0.0485872	0.606221	0.174535	18.1376	35.9371	5.89785		60.7047	0.704682		173.07	96.9296		0.102787
	280	0.860911	0.0710333	31.7024	-0.19716	0.744189	-0.115268	26.3034	67.3443	14.0963			280	1.45769	0.191642	-0.0966873	0.363501	-0.0708103	16.1584	37.9017	7.09577		61.3519	1.35191		176.468	93.5321		0.0512278
	295	0.803966	-0.0370257	32.1706	-0.0863489	0.431562	0.140626	22.532	68.9759	16.5466			295	1.36127	-0.0998924	-0.0423455	0.210798	0.0863881	13.8416	38.82	8.32919		61.2456	1.24564		179.005	90.995		0.0253083
	310	0.796629	-0.0399977	31.1677	-0.244483	0.222344	-0.813973	19.2737	70.6897	19.4182			310	1.34885	-0.107911	-0.119895	0.108604	-0.500032	11.8401	39.7845	9.77465		60.8879	0.88788		182.374	87.6262		0.0111108
	325	0.689898	-0.0519396	30.1934	-0.276322	0.13497	-1.15063	16.0587	71.4435	22.6344			325	1.16813	-0.140129	-0.135508	0.0659264	-0.706843	9.86503	40.2088	11.3937		60.691	0.691019		185.471	84.5289		0.00578623
	340	0.51261	-0.0502269	28.5044	-0.332232	0.0641746	-0.985548	13.7975	72.1744	25.9264			340	0.867946	-0.135508	-0.162927	0.0313463	-0.605432	8.47591	40.6201	13.0508		61.4097	1.40974		190.433	79.5675		0.00240187
	355	0.41988	-0.0479846	26.4595	-0.354856	0.0452905	-1.08657	11.9336	74.8293	30.6186			355	0.710937	-0.129459	-0.174021	0.0221223	-0.66749	7.33096	42.1143	15.4127		64.0385	4.03855		201.795	68.2053		0.00143533
	370	0.35434	-0.0480327	24.1412	-0.355254	0.0078789	-1.13577	9.31842	71.556	33.7265			370	0.599966	-0.129588	-0.174217	0.00384847	-0.697717	5.7244	40.2721	16.9772		62.1055	2.10553		199.123	70.8772		0.000226685
	385	0.347779	-0.0435375	20.9951	-0.336408	0.0226825	-1.11577	7.44829	69.5872	37.7269			385	0.588857	-0.117461	-0.164975	0.0110793	-0.685429	4.57556	39.164	18.9908		61.8911	1.89107		201.601	68.3994		0.000583405
	400	0.324728	-0.043219	18.8145	-0.35246	0.0462712	-1.20018	5.70958	66.6734	41.9509			400	0.549827	-0.116601	-0.172847	0.0226013	-0.737282	3.50745	37.5241	21.1171		61.2611	1.2611		202.92	67.0798		0.00107028
	415	0.550965	-0.0194035	3.60902	-0.337578	-0.0637791	-0.176448	4.0758	64.7339	45.7264			415	0.932888	-0.0523491	-0.165548	-0.0311531	-0.108394	2.5038	36.4325	23.0176		61.6489	1.64885		206.956	63.0441		-0.00135345
	430	0.465069	-0.000261687	3.17694	-0.315713	0.12702	-1.32	4.94023	59.0784	49.3331			430	0.787451	-0.000706011	-0.154826	0.0620433	-0.810889	3.03483	33.2496	24.8332		60.2139	0.21392		204.377	65.6226		0.0024984
	445	0.497228	0.00609311	2.4323	-0.218591	0.340734	-1.51232	1.9876	50.0734	54.2055			445	0.841902	0.0164387	-0.107197	0.166433	-0.929036	1.221	28.1816	27.2858		55.8186	4.18145		195.313	74.687		0.0060996
	460	0.573946	-0.00591608	1.84731	-0.250316	0.212271	-1.24317	2.28223	49.7701	60.1687			460	0.971799	-0.0159611	-0.122755	0.103684	-0.763691	1.402	28.0108	30.2876		58.9176	1.08239		207.503	62.4972		0.00342333
	475	0.503528	-0.00549383	1.52961	-0.140434	0.408566	-1.08509	2.38426	45.8188	66.148			475	0.852568	-0.0148219	-0.068869	0.199565	-0.666578	1.46468	25.787	33.2974		60.0132	0.013217		213.169	56.8307		0.00599341
	490	0.474643	-0.00579911	1.16666	-0.225141	0.437545	-0.851993	2.24192	40.5516	71.3108			490	0.803662	-0.0156455	-0.110409	0.21372	-0.523387	1.37723	22.8226	35.8962		59.676	0.323989		214.747	55.2534		0.00595383
	505	0.500509	-0.00808653	0.892278	-0.235446	0.457969	-0.786855	1.9876	34.444	76.8281			505	0.847457	-0.0218168	-0.115463	0.223696	-0.483373	1.221	19.3853	38.6735		58.9046	1.09537		215.353	54.6474		0.00578422
	520	0.478885	-0.0196539	0.741901	-0.179272	0.446685	-0.518699	2.01596	29.3431	82.2021			520	0.810844	-0.0530246	-0.0879153	0.218184	-0.318642	1.23842	16.5144	41.3787		58.9431	1.05686		217.82	52.1795		0.00527287
	535	0.541702	-0.0111485	0.516562	-0.209058	0.355682	-0.238308	1.99623	24.4967	90.7056			535	0.917204	-0.0300777	-0.102522	0.173734	-0.146395	1.2263	13.7869	45.6591		60.5971	0.597104		227.188	42.8123		0.00380501
	550	0.449061	-0.00970335	0.430092	-0.204101	0.251928	-0.209899	1.95638	18.1969	94.3354			550	0.760346	-0.0261789	-0.100091	0.123055	-0.128943	1.20182	10.2413	47.4863		58.8234	1.17657		223.646	46.3542		0.00259137
	565	0.436334	-0.0163746	0.419506	-0.14482	0.228967	-0.106314	1.66729	12.5072	99.3264			565	0.738797	-0.0441775	-0.0710198	0.11184	-0.0653096	1.02423	7.03913	49.9986		58.0375	1.9625		223.792	46.208		0.00223685
	580	0.448374	-0.0265063	0.333082	-0.104222	0.20867	-0.092934	1.53342	7.19834	105.433			580	0.759183	-0.0715117	-0.0511106	0.101926	-0.0570903	0.941995	4.05126	53.0725		58.0594	1.94056		226.932	43.0685		0.0019205
	595	0.437802	-0.00872787	0.337775	-0.164009	0.212665	-0.0635202	2.58607	3.31381	112.368			595	0.741283	-0.0235471	-0.0804299	0.103877	-0.0390211	1.58865	1.86503	56.5632		60.0013	0.00133836		235.745	34.2547		0.00183647
	610	0.447041	-0.00568666	0.286358	-0.139966	0.372679	-0.0328231	2.81652	0.33216	118.779			610	0.756925	-0.0153421	-0.0686392	0.182036	-0.0201636	1.73022	0.186941	59.7904		61.8008	1.80083		244.051	25.949		0.00304457

## Sheet: MD1-150
					MD1-150, XantPhos PD G4, Standard Conditions
																																	Coefficients
																																	ArBr	0.490401
																																	Mono	0.488452
																																	Di Same	0.61431
																																	Tri	0.562805
																																	Spiro	0.503377
																																	Amine	1.69319
																																	Unknown	2.69792
																							ArBr, Int, Spiro			Amine							ArBr	0.473378
																							Sum Error	34.7128		Sum Error	267.606						Mono	0.487676
		Normalized iCLC Peak Area													Calculated Concentration 150																		Di Same	0.521723
	Time	Unknown 1.267 minutes	Amine 1.787 minutes	Unknown 2.245 minutes	ArBr 6.600 minutes	Unknown 7.016 minutes	Mono 8.291 minutes	Di Same Ring 8.807 minutes	Di Opp Ring 9.499 minutes	Tri 9.788 minutes	Spiro 10.163 minutes	Unknown 0.975 minutes	Time	Amine 150	Unknown 2.2 150	Aryl Bromide 150	Mono 150	Di Same Ring 150	Di Opposite Ring 150	Tri 150	Spiro 150		Mass Balance	Error		Mass Balance	Error		Selectivity				Tri	0.499062
	0	18.9819	86.5369	10.3916	78.3073	-0.0132814	3.10804	-0.00916718	0.00610065	-0.0342277	0.0895353	0.186305	0	90.9135	38.5049	37.069	1.51572	-0.00478273	0.00318285	-0.0170818	0.0380577		38.6041	1.39594		169.537	10.4632		39.8268				Spiro	0.425059
	10	16.8554	73.1411	10.5709	49.2084	-0.00689642	29.5697	0.404349	3.78853	0.123084	0.0870381	0.550989	10	76.8402	39.169	23.2942	14.4204	0.210958	1.97656	0.0614268	0.0369963		40.0006	0.000553126		174.306	5.69404		389.78				Amine	1.05057
	20	15.1587	63.7737	10.6455	29.4144	-0.00593646	38.6836	1.51045	11.6906	0.522848	0.0802932	0.79833	20	66.999	39.4454	13.9241	18.865	0.788035	6.09923	0.260933	0.0341293		39.9715	0.0285021		179.449	0.55125		552.752				Unknown	3.70538
	30	13.9145	56.3027	10.0238	17.5099	-0.00698037	38.3432	2.84038	20.0655	1.60504	0.0176868	0.985288	30	59.1502	37.1418	8.28878	18.699	1.48189	10.4686	0.801013	0.00751791		39.7469	0.253117		178.467	1.53293		2487.27
	40	12.9159	50.1917	9.82271	10.4404	-0.0121898	34.2713	4.05174	27.6825	3.78618	0.0877603	1.23333	40	52.7301	36.3969	4.94225	16.7133	2.11388	14.4426	1.88954	0.0373033		40.1389	0.138852		181.168	1.16785		448.038				Weight
	50	12.4072	44.848	9.56977	6.11859	-0.00622483	28.5511	4.80343	33.3821	6.52981	0.225154	1.47663	50	47.1162	35.4596	2.89641	13.9237	2.50606	17.4162	3.25878	0.0957035		40.0968	0.096839		181.963	1.96274		145.488				116	1
	60	11.573	40.1535	9.17123	3.42361	-0.00499967	22.2918	5.42379	36.8131	11.4279	0.397961	1.64781	60	42.1843	33.9829	1.62066	10.8712	2.82972	19.2062	5.70325	0.169157		40.4002	0.400204		182.879	2.87949		64.2668				121	1
	70	10.7621	36.0351	8.66813	1.92444	-0.00506271	16.6955	5.37788	38.1779	15.8238	0.764876	1.93031	70	37.8576	32.1187	0.910988	8.14201	2.80576	19.9183	7.89703	0.325117		39.9992	0.000789084		180.677	0.676735		25.0433				123	1
	80	10.256	32.9578	8.06734	1.12916	-0.00894147	12.0217	5.12912	37.9836	20.4882	1.12002	1.92952	80	34.6247	29.8926	0.53452	5.86268	2.67598	19.8169	10.2249	0.476073		39.591	0.408969		177.837	2.16285		12.3147				124	1
	90	9.90741	29.972	7.68153	0.648199	-0.00960652	8.30123	4.68033	36.5368	25.4279	1.83437	2.08714	90	31.4878	28.463	0.306843	4.04831	2.44184	19.0621	12.6901	0.779714		39.3289	0.671098		176.659	3.34093		5.19205				125	1
	100	9.2466	25.9718	7.58029	0.419385	-0.00771975	5.50542	4.24995	34.4982	31.8027	2.86142	2.5197	100	27.2853	28.0878	0.198528	2.68486	2.21729	17.9985	15.8715	1.21627		40.1869	0.186936		179.057	0.943068		2.20745				150	1
	110	8.94624	24.2514	7.10612	0.224132	0.028131	3.50204	3.6664	31.1918	37.2577	4.01341	2.39876	110	25.4779	26.3309	0.106099	1.70786	1.91284	16.2735	18.5939	1.70593		40.3001	0.300107		178.826	1.17444		1.00113				154	1
	120	8.35176	21.9795	6.82095	0.17071	0.0466175	2.09874	3.00544	27.5827	42.4461	5.51157	2.7282	120	23.0911	25.2742	0.0808103	1.02351	1.56801	14.3905	21.1832	2.34274		40.5888	0.58881		179.501	0.499342		0.436885
	130	8.07754	20.2522	6.42403	0.139644	0.0618659	1.24141	2.37187	23.783	46.8956	7.25839	2.61115	130	21.2764	23.8035	0.0661044	0.605405	1.23746	12.4081	23.4038	3.08524		40.8062	0.806174		179.332	0.667617		0.196226
	140	7.47592	17.819	6.16831	0.0851022	0.0874052	0.686834	1.78012	20.1828	50.1588	9.34931	2.855	140	18.7202	22.8559	0.0402855	0.334952	0.928731	10.5298	25.0323	3.974		40.8401	0.840144		178.677	1.32276		0.0842858
	150	7.36078	16.6498	5.71781	0.0623571	0.113493	0.377675	1.28012	16.4544	52.9266	11.7969	3.02556	150	17.4919	21.1866	0.0295185	0.184183	0.667869	8.58464	26.4137	5.01437		40.8943	0.894253		177.853	2.14713		0.036731
	160	6.94616	14.5622	5.44181	-0.00330886	0.127625	0.206097	0.870453	13.3055	55.3739	14.5402	3.04874	160	15.2987	20.164	-0.00156634	0.100508	0.454135	6.94179	27.635	6.18044		41.3103	1.31034		178.146	1.85416		0.0162623
	170	6.65715	13.3177	5.02796	0.0560037	0.165114	0.090638	0.56988	10.1584	55.8405	17.585	3.0072	170	13.9913	18.6305	0.0265109	0.044202	0.297319	5.29985	27.8679	7.47467		41.0104	1.01043		175.993	4.0069		0.00591357
	180	6.27111	11.4674	4.84536	0.0714727	0.201872	0.0898891	0.358482	7.79929	56.5143	21.3064	3.27132	180	12.0474	17.9539	0.0338336	0.0438368	0.187028	4.06907	28.2042	9.05646		41.5944	1.59438		177.349	2.65051		0.00484038
	190	6.04229	10.2654	4.54025	0.049292	0.237853	0.0612022	0.221275	5.6303	55.707	25.2339	3.10806	190	10.7845	16.8234	0.0233337	0.0298468	0.115444	2.93746	27.8013	10.7259		41.6332	1.63323		176.874	3.12579		0.00278269
	200	5.73697	8.68254	4.28919	0.0318221	0.267506	0.0684857	0.151591	4.06002	54.1413	29.545	3.40559	200	9.12165	15.8931	0.0150639	0.0333988	0.0790887	2.11821	27.0199	12.5584		41.824	1.82401		176.629	3.3711		0.00265949
	210	5.42197	7.26348	3.91609	0.0402708	0.245035	0.0747248	0.0536363	2.72879	51.5817	34.2878	3.48612	210	7.63083	14.5106	0.0190633	0.0364415	0.0279833	1.42367	25.7425	14.5743		41.824	1.82398		175.117	4.88345		0.00250039
	220	5.28968	5.95913	3.66195	0.0397587	0.32833	0.085847	0.0354814	1.76462	48.6859	39.4899	3.52275	220	6.26051	13.5689	0.0188209	0.0418655	0.0185114	0.920644	24.2973	16.7855		42.0827	2.08267		175.353	4.64748		0.00249415
	230	4.83805	4.47374	3.4502	0.0565001	0.35655	0.0582558	-0.00571564	1.0047	44.538	44.7456	3.5627	230	4.69999	12.7843	0.0267459	0.02841	-0.00298198	0.524173	22.2272	19.0195		41.8231	1.82307		174.099	5.90093		0.00149373
	240	4.70145	3.4539	3.09207	0.0316984	0.384881	0.0575493	0.0127566	0.481071	39.9228	50.5502	3.6087	240	3.62858	11.4573	0.0150053	0.0280654	0.00665542	0.250986	19.924	21.4868		41.7115	1.71147		172.806	7.19444		0.00130617
	250	4.34178	2.11182	2.8099	0.0222904	0.417453	0.0303823	-0.00531925	0.172902	34.8895	56.439	3.39584	250	2.21862	10.4118	0.0105518	0.0148167	-0.00277518	0.0902071	17.412	23.9899		41.5147	1.51474		171.428	8.57249		0.000617624
	260	4.12551	1.27472	2.46532	0.042419	0.468809	0.0628446	-0.000230408	-0.00626299	29.4309	62.5999	3.80897	260	1.33919	9.13495	0.0200802	0.0306478	-0.000120209	-0.00326754	14.6878	26.6086		41.3438	1.34382		170.131	9.86896		0.0011518
	270	3.84968	1.13641	1.77727	0.0368527	0.468549	0.0821644	0.0215114	-0.107091	23.9718	69.1586	3.73984	270	1.19388	6.58546	0.0174453	0.0400696	0.011223	-0.0558719	11.9634	29.3965		41.3728	1.37276		167.792	12.2083		0.00136307
	280	3.50713	0.837981	1.27212	0.0270477	0.511997	0.0667867	-0.00635799	-0.122208	17.808	74.7391	4.35479	280	0.880361	4.71369	0.0128038	0.0325703	-0.00331711	-0.0637588	8.88731	31.7685		40.6341	0.634098		163.942	16.0579		0.00102524
	290	3.31811	0.854783	0.672359	0.0421826	0.575853	0.0582241	-0.00183235	-0.108489	12.0723	81.5733	4.43779	290	0.898013	2.49134	0.0199683	0.0283945	-0.000955979	-0.056601	6.02482	34.6735		40.6891	0.689079		162.562	17.4377		0.000818911
	300	2.93898	0.627693	0.0732971	0.00665655	0.601531	0.0493307	-0.0180547	-0.0209018	6.19054	87.5687	4.62192	300	0.659438	0.271593	0.00315107	0.0240574	-0.00941953	-0.010905	3.08947	37.2218		40.3182	0.318194		159.342	20.6582		0.000646324
	310	2.66151	0.582291	0.017942	-0.000146616	0.703734	0.0285941	0.00294464	0.031295	0.532859	93.4228	4.62254	310	0.61174	0.066482	-6.94048e-05	0.0139447	0.00153629	0.0163273	0.26593	39.7102		40.0078	0.00784166		160.433	19.5671		0.000351161
	320	2.65666	0.59101	0.00801185	-0.0274069	0.878819	0.0254862	-0.019658	0.0121567	-0.147158	96.6023	4.14944	320	0.6209	0.0296869	-0.0129738	0.012429	-0.010256	0.00634241	-0.073441	41.0617		40.9838	0.983757		164.711	15.2888		0.000302691
	330	2.62993	0.56179	0.0131217	0.0505345	0.996216	0.0411809	0.0027136	0.0352095	-0.153285	96.6416	4.03953	330	0.590202	0.048621	0.0239219	0.0200829	0.00141575	0.0183696	-0.0764988	41.0783		41.0656	1.06564		164.831	15.169		0.000488894
	340	2.56872	0.549371	0.0159786	0.0232315	1.0037	0.0409507	0.0117087	0.0249038	-0.132342	96.6856	4.05913	340	0.577155	0.0592069	0.0109973	0.0199707	0.00610868	0.0129929	-0.0660467	41.097		41.0811	1.08105		164.944	15.0563		0.00048594
	350	2.55461	0.479124	0.00618104	0.0372604	1.00499	0.0265054	-0.0105008	0.0121319	-0.115163	97.2056	4.08282	350	0.503355	0.0229031	0.0176383	0.0129261	-0.00547851	0.0063295	-0.0574735	41.3181		41.292	1.29202		165.664	14.3363		0.000312843
	360	2.54347	0.505251	0.0109657	0.0251012	0.996875	0.033711	0.0291719	0.00273262	-0.134658	97.4055	4.06601	360	0.530804	0.040632	0.0118823	0.0164401	0.0152197	0.00142567	-0.0672029	41.4031		41.3808	1.38082		166.072	13.9276		0.000397074
	375	2.47949	0.461624	0.00626893	0.00047965	0.976669	0.0222985	-0.0137933	0.0482568	-0.171811	97.0709	4.12984	375	0.48497	0.0232287	0.000227056	0.0108744	-0.00719628	0.0251767	-0.0857445	41.2608		41.2041	1.20415		165.364	14.6357		0.000263554
																							Differentiation
																						Time	Mono	Di Same	Di Opp	Tri	Spiro
																						0	78.2261	0.00310592	0.0020777	-0.0110051	0.0254221
																						10	6.3083	0.0127889	0.134188	0.00369042	0.00221942
																						20	2.62659	0.0311978	0.305754	0.010119	0.001312
																						30	1.46555	0.0494357	0.498757	0.0261281	0.000239039
																						40	0.904237	0.0638969	0.695894	0.0567308	0.00106098
																						50	0.59818	0.0722325	0.880307	0.0960113	0.00257928
																						60	0.389531	0.0787129	0.981247	0.172427	0.00438112
																						70	0.263102	0.0773311	1.03904	0.253182	0.00838728
																						80	0.17662	0.0735552	1.03001	0.354641	0.0123398
																						90	0.115753	0.0667529	0.955016	0.481928	0.0203888
																						100	0.0719734	0.0587034	0.818487	0.658107	0.0313698
																						110	0.044376	0.0499683	0.680314	0.860824	0.0443237
																						120	0.0259218	0.0402673	0.550992	1.09617	0.0613841
																						130	0.0150843	0.031326	0.437956	1.34999	0.0819348
																						140	0.0082776	0.0232933	0.347863	1.58759	0.107913
																						150	0.00452754	0.016615	0.265942	1.8278	0.139869
																						160	0.00243885	0.011115	0.201972	2.02057	0.175923
																						170	0.00107968	0.00730755	0.148521	2.12472	0.223063
																						180	0.00105588	0.00452048	0.108533	2.11166	0.278625
																						190	0.000717816	0.00278217	0.0759575	2.01332	0.347296
																						200	0.000799482	0.00189525	0.0533678	1.82702	0.429337
																						210	0.000872464	0.000669826	0.0352558	1.60265	0.53522
																						220	0.000996277	0.000440274	0.0223766	1.36759	0.664028
																						230	0.000680186	7.13404e-05	0.0127004	1.13583	0.835037
																						240	0.000673542	0.000159641	0.00605581	0.915097	1.06319
																						250	0.000357121	6.68605e-05	0.00217818	0.722727	1.36973
																						260	0.000742201	2.90895e-06	-7.90656e-05	0.55143	1.80826
																						270	0.00096985	0.000271453	-0.0013492	0.407032	2.45814
																							0.000802447	8.16527e-05	-0.00156713	0.280057	3.58852
																							0.000698671	2.35057e-05	-0.00138981	0.173905	5.78309
																							0.000597091	0.000233594	-0.00027042	0.0829931	12.0334
																							0.00034867	3.8401e-05	0.000408269	0.00669141	133.373
																							0.000303262	0.000250104	0.000154729	-0.00178818	-632.442
																							0.00048957	3.44965e-05	0.000447785	-0.00186046	-1121.43
																							0.000486495	0.00014876	0.000316459	-0.00160557	-1523.55
																							0.000313272	0.000132716	0.000153375	-0.00139054	-945.571
																							0.000397559	0.000368036	3.44635e-05	-0.00162184	-1213.54
																							0.000263987	0.00017462	0.000611401	-0.00207666	-725.278

[truncated: 1 more sheets: MD1-154]
