# Supplementary material for: Ring walking as a regioselectivity control element in Pd-catalyzed C-N cross-coupling
Source: Nat Commun. 2022 May 24;13:2869. doi: 10.1038/s41467-022-30255-1 (PMC9130136; doi:10.1038/s41467-022-30255-1)
Supplement: Supplementary file 7 — Kinetic Data - RuPhos [file 41467_2022_30255_MOESM7_ESM.xlsx]

## Sheet: Summary
	Reaction #	Experiment	[Amine] (mM)	[LiHMDS] (mM)	[ArBr] (mM)	[cat.] (mM)	[Spiro] (mM)	Result	Conclusion
	MD1-48	Standard conditions	180	200	40	2	0	Done in 135 min
	MD1-49	Standard conditions	180	200	40	2	0	Done in 140 min	good reproducibility
	MD1-107	Standard conditions	180	200	40	2	0	Done in 120 min	Gilson similar to Yusuke's DI system
	MD1-52	Reduced ArBr	180	200	20	2	0	Stalled, no change in rates	0th order in ArBr
	MD1-56	Reduced Amine	90	200	40	2	0	Stalled, no change in rates	0th order in Amine
	MD1-57	Reduced LiHDMS	180	100	40	2	0	Stalled, no change in rates	0th order in LiHMDS
	MD1-59	Reduced LiHDMS	180	100	40	2	0	Stalled, no change in rates	Confirmed 0th order in base
	MD1-110	Same Excess	270	300	60	2	0	Done in 195 min	Maybe slight pdt inhibition or cat deactivation
	MD1-111	Spiro Inhibition	180	200	40	2	20	Done in 130 min	No product inhibition
		Conditions: all reactions run in 10 mL of 2-MeTHF at 60 °C and monitored via online HPLC (MD1-48 - 59) and offline HPLC (MD1-107 - 111)

## Sheet: Solver
	* "Total Error ArBr" solved for first								RuPhos PEAK AREA TO CONCENTRATION
	* Then, "Total Error Amine" solved for
	* Gilson and DI experiments solved for separately
																	UNIVERSAL ERROR =		1403.58							Coefficients
																										ArBr	0.345729
																	Total Error ArBr, DI	198.263		Total Error Amine, DI	435.409					Int	0.35217
																	Total Error ArBr, Gilson	125.657		Total Error Amine, Gilson	644.246					Spiro	0.206212
																		323.921								Amine	1.14715
																	ArBr, Int, Spiro			Amine						Unknown	N/A
																	Sum Error	10.0115		Sum Error	39.4743
		Normalized iCLC Peak Area										Calculated Concentration 48														ArBr (>107)	0.495394
	Time	Amine (1.829 minutes)	ArBr (5.160 minutes)	Intermediate (Di 2, 5.912 minutes)	Spiro (6.282 minutes)					Time	Amine 48	Unknown Peak 48	Aryl Bromide Peak 48	Intermeidate Peak 48	Spiro Peak 48		Mass Balance	Error		Mass Balance	Error		Selectivity			Int (>107)	0.788206
	0	160.661	114.523	6.55834	0.180284					0	184.302	43.3927	39.5938	2.30965	0.0371768		41.9407	1.94066		189.07	9.06997		62.1262			Spiro (>107)	0.511187
	45	89.7148	42.4533	45.8183	56.1047					45	102.916	32.4401	14.6773	16.1358	11.5695		42.3826	2.38262		181.466	1.46567		1.39469			Amine (>107)	1.44857
	105	29.2859	1.40626	24.4495	149.865					105	33.5953	27.1348	0.486185	8.61038	30.904		40.0006	0.000551895		174.432	5.56803		0.278617			Unknown	2.26381
	120	20.1993	-0.207549	8.92425	177.503					120	23.1715	22.9162	-0.0717558	3.14285	36.6033		39.6743	0.325651		175.87	4.12974		0.0858627
	135	13.9103	-0.146109	-0.0491489	193.942					135	15.9572	19.4215	-0.0505141	-0.0173088	39.9932		39.9253	0.0746652		175.895	4.10475		-0.000432793			Weights
48	150	13.4078	-0.165063	-0.0667474	195.193					150	15.3807	16.4587	-0.057067	-0.0235064	40.2511		40.1705	0.170503		176.338	3.66198		-0.000583995			48	1
	165	13.738	-0.113645	-0.0530153	203.418					165	15.7596	13.4797	-0.0392902	-0.0186704	41.9472		41.8893	1.88928		183.511	3.51116		-0.000445092			49	1
	180	13.3269	-0.165976	0.0256058	194.219					180	15.288	11.4853	-0.0573828	0.0090176	40.0502		40.0018	0.00184761		175.507	4.49314		0.000225157			52	1
	195	13.5509	-0.156634	-0.0193282	200.565					195	15.5449	9.07093	-0.0541528	-0.0068068	41.3588		41.2979	1.29786		180.967	0.966599		-0.000164579			56	1
	210	13.4089	-0.0375451	-0.0449775	197.418					210	15.382	7.17664	-0.0129804	-0.0158397	40.7099		40.681	0.68103		178.19	1.81025		-0.000389088			57	1
	225	13.6728	0.000788707	-0.0312366	200.074					225	15.6848	6.58016	0.000272679	-0.0110006	41.2576		41.2468	1.24683		180.693	0.693021		-0.000266632			59	1
																										107	1
																										110	1
																										111	1
																	ArBr, Int, Spiro			Amine
																	Sum Error	23.6541		Sum Error	85.2762
		Normalized iCLC Peak Area										Calculated Concentration 49
	Time	Amine (1.832 minutes)	ArBr (6.413 minutes)	Di 1 (8.157 minutes)	Spiro (9.190 minutes)					Time	Amine 49	Unknown 2.2 49	Aryl Bromide 49	Intermediate 49	Spiro 49		Mass Balance	Error		Mass Balance	Error		Selectivity
	0	155.655	106.472	5.57846	0.420084					0	178.559		36.8104	1.96456	0.0866263		38.8616	1.13837		182.835	2.83497		22.6786
	15	135.876	83.3485	21.9051	17.2895					15	155.87		28.816	7.71431	3.56529		40.0956	0.0955698		185.56	5.55983		2.16372
	30	112.8	60.5693	34.2516	37.1928					30	129.399		20.9406	12.0624	7.66959		40.6725	0.672519		184.202	4.20196		1.57275
	45	91.559	40.6409	41.1877	55.2314					45	105.032		14.0507	14.5051	11.3894		39.9452	0.0548296		179.599	0.400613		1.27356
	60	73.1748	24.4835	42.8346	74.1793					60	83.9424		8.46466	15.0851	15.2966		38.8464	1.15363		175.299	4.70086		0.986168
	75	57.4338	12.6795	39.3437	89.4711					75	65.8851		4.38366	13.8557	18.45		36.6893	3.3107		167.396	12.6036		0.750984
	90	45.2633	4.89403	33.3075	108.664					90	51.9238		1.69201	11.7299	22.4078		35.8297	4.17025		165.015	14.9851		0.523474
49	105	35.8912	0.539064	25.1532	136.568					105	41.1725		0.18637	8.85821	28.162		37.2066	2.79342		171.537	8.46309		0.314545
	120	26.7212	-1.53885	11.4286	154.295					120	30.6532		-0.532024	4.02482	31.8174		35.3101	4.68985		165.972	14.0278		0.126498
	135	19.5645	-1.72391	0.0371814	169.767					135	22.4434		-0.596006	0.0130942	35.008		34.4251	5.57491		162.502	17.4984		0.000374034
																	ArBr, Int, Spiro			Amine
																	Sum Error	5.87518		Sum Error	32.1092
		Normalized iCLC Peak Area										Calculated Concentration 52
	Time	Amine1.835 minutes	ArBr 6.448 minutes	Di 2 Intermediate 8.173 minutes	Spiro 9.251 minutes					Time	Amine 52	Unknown 2.2 95	Aryl Bromide 52	Intermediate 52	Spiro 52		Mass Balance	Error		Mass Balance	Error		Selectivity
	0	155.643	51.4582	5.78076	0.545722					0	178.546		17.7906	2.03581	0.112534		19.9389	0.0610746		183.067	3.06741		18.0906
	15	132.48	28.9769	19.3033	20.2919					15	151.974		10.0181	6.79804	4.18444		21.0006	1.00061		182.308	2.30754		1.6246
	30	113.281	11.3822	22.3221	40.5095					30	129.95		3.93515	7.86119	8.35354		20.1499	0.149883		179.087	0.912964		0.941061
	45	98.5943	2.03376	16.3178	61.5035					45	113.102		0.703131	5.74663	12.6827		19.1325	0.867494		175.327	4.67348		0.453107
	60	88.1512	-0.573096	2.1946	83.5032					60	101.122		-0.198136	0.772874	17.2193		17.7941	2.20592		171.546	8.45438		0.044884
	75	83.2109	-0.353887	-0.0632954	93.9219					75	95.4552		-0.122349	-0.0222907	19.3678		19.2232	0.77683		172.882	7.1181		-0.00115092
	90	84.1412	-0.73946	-0.188947	94.6058					90	96.5225		-0.255653	-0.0665414	19.5088		19.1866	0.813368		174.425	5.57532		-0.00341083
52
																	ArBr, Int, Spiro			Amine
																	Sum Error	113.861		Sum Error	173.747
		Normalized iCLC Peak Area										Calculated Concentration 56
	Time	ArBr (6.396 minutes)	Amine (1.836 minutes)	Intermediate (8.117 min, Di)	Spiro (9.149 minutes)					Time	Amine 56	Unknown 2.2 56	Aryl Bromide 56	Intermediate 56	Spiro 56		Mass Balance	Error		Mass Balance	Error		Selectivity
	0	305.453	68.2824	6.2035	0.310337					0	78.3301		105.604	2.18468	0.0639951		107.853	67.8527		82.9554	7.04458		34.1383
	15	79.9538	45.503	26.8044	22.5889					15	52.1987		27.6423	9.43969	4.6581		41.7401	1.74011		89.7105	0.289488		2.02651
	30	54.7961	20.5887	39.7837	47.4417					30	23.6183		18.9446	14.0106	9.78305		42.7383	2.73826		90.7718	0.771782		1.43213
	45	38.358	6.65438	42.0848	63.4147					45	7.63356		13.2615	14.821	13.0769		41.1593	1.15935		89.583	0.416992		1.13338
	60	29.328	1.35531	38.8663	68.0436					60	1.55474		10.1395	13.6875	14.0314		37.8585	2.14154		85.0554	4.94456		0.975494
	75	25.5935	-0.348906	38.4177	72.4922					75	-0.400247		8.84843	13.5296	14.9487		37.3267	2.67328		86.4538	3.54618		0.905063
	90	20.9237	-1.29095	35.0544	69.3601					90	-1.48091		7.23393	12.3451	14.3029		33.8819	6.1181		80.4208	9.57921		0.86312
56	105	17.7092	-1.94331	31.9711	66.0852					105	-2.22927		6.12257	11.2592	13.6275		31.0094	8.99064		74.7994	15.2006		0.826212
	120	15.3936	-2.68183	32.1547	70.0642					120	-3.07646		5.32201	11.3239	14.4481		31.094	8.906		77.3637	12.6363		0.783767
	135	13.7438	-3.15223	30.0936	69.2343					135	-3.61607		4.75162	10.5981	14.2769		29.6266	10.3734		74.6878	15.3122		0.742321
	150	11.8038	-3.57594	28.4292	68.5					150	-4.10214		4.08093	10.0119	14.1255		28.2184	11.7816		72.4237	17.5763		0.708783
	165	9.98432	-4.02457	26.9367	68.0757					165	-4.61678		3.45187	9.48629	14.038		26.9762	13.0238		70.5078	19.4922		0.675758
	180	9.02437	-4.25856	25.3048	67.3191					180	-4.8852		3.11998	8.91158	13.882		25.9136	14.0864		68.466	21.534		0.641952
	195	7.79302	-4.75615	24.788	68.6987					195	-5.45601		2.69427	8.72959	14.1665		25.5903	14.4097		68.6691	21.3309		0.616215
	210	6.64056	-4.96884	23.1615	67.0609					210	-5.7		2.29583	8.15679	13.8287		24.2814	15.7186		65.9285	24.0715		0.589843
																	ArBr, Int, Spiro			Amine
																	Sum Error	32.353		Sum Error	52.3006
		Normalized iCLC Peak Area										Calculated Concentration 57
	Time	Amine (1.842 minutes)	Aryl Bromide (6.562 minutes)	Di (7.932 minutes)	Spiro (8.875 minutes)					Time	Amine 57	Unknown 2.2 57	Aryl Bromide 57	Intermediate 57	Spiro 57		Mass Balance	Error		Mass Balance	Error		Selectivity
	0	150.644	99.8731	5.05024	0.119835					0	172.812		34.529	1.77854	0.0247114		36.3323	3.66773		176.467	3.53257		71.9725
	15	131.945	84.3882	18.3975	12.9106					15	151.361		29.1754	6.47906	2.66232		38.3168	1.68319		174.968	5.03166		2.43362
	30	117.699	68.3787	32.3303	30.6202					30	135.018		23.6405	11.3858	6.31424		41.3405	1.3405		183.046	3.04649		1.80319
	45	86.994	35.9681	43.6333	58.6155					45	99.795		12.4352	15.3663	12.0872		39.8888	0.111224		178.877	1.12343		1.27129
	60	71.986	23.1065	45.7973	81.9164					60	82.5786		7.98858	16.1284	16.8921		41.0092	1.00916		182.404	2.40404		0.95479
	75	71.8564	29.1058	45.0079	83.8263					75	82.43		10.0627	15.8504	17.286		43.1991	3.19913		183.275	3.27475		0.916954
	90	72.3254	30.0092	44.3769	84.3106					90	82.9679		10.3751	15.6282	17.3858		43.3891	3.38912		183.768	3.76771		0.898906
57	105	71.5688	29.2706	42.8399	81.5087					105	82.1		10.1197	15.0869	16.8081		42.0147	2.01466		179.506	0.493926		0.8976
	120	74.0194	31.7621	49.2512	95.0226					120	84.9112		10.9811	17.3448	19.5948		47.9206	7.92064		197.98	17.98		0.885174
	135	72.651	30.3071	46.0028	88.5384					135	83.3416		10.4781	16.2008	18.2577		44.9365	4.93649		188.774	8.77373		0.887342
	150	71.4403	29.0211	44.3981	84.4379					150	81.9527		10.0334	15.6357	17.4121		43.0812	3.08118		182.872	2.87237		0.897978
																	ArBr, Int, Spiro			Amine
																	Sum Error	12.5088		Sum Error	52.5022
		Normalized iCLC Peak Area										Calculated Concentration 59
	Time	Amine 1(.813 minutes)	Aryl Bromide (6.200 minutes)	Di (7.862 minutes)	Spiro (8.879 minutes)					Time	Amine 59	Unknown 2.2 59	Aryl Bromide 59	Intermediate 59	Spiro 59		Mass Balance	Error		Mass Balance	Error		Selectivity
	0	145.508	106.994	1.69295	0.385198					0	166.919		36.9908	0.596206	0.0794324		37.6665	2.33353		168.429	11.5706		7.50583
	15	128.138	79.1561	24.0605	19.1783					15	146.993		27.3666	8.47339	3.95478		39.7947	0.205273		179.759	0.240861		2.14257
	30	106.98	55.9524	35.9825	38.7159					30	122.721		19.3443	12.672	7.98368		40	3.27032e-06		180	0.000131563		1.58723
	45	87.6534	37.3034	43.1752	58.5896					45	100.552		12.8969	15.205	12.0819		40.1837	0.183748		179.289	0.710961		1.2585
	60	74.9877	25.6057	43.4826	75.113					60	86.0221		8.85263	15.3132	15.4892		39.6551	0.344936		178.605	1.39471		0.988641
	75	73.0561	24.6907	43.8451	78.144					75	83.8062		8.53627	15.4409	16.1142		40.0914	0.0914144		179.145	0.855127		0.958218
	90	71.6739	23.4218	40.9728	72.4648					90	82.2206		8.09759	14.4294	14.9431		37.4701	2.52991		170.852	9.14823		0.965622
59	105	74.223	24.4424	44.6817	80.4502					105	85.1448		8.45045	15.7355	16.5898		40.7758	0.77577		182.975	2.97495		0.948509
	120	74.0035	23.9311	44.2996	80.226					120	84.893		8.27366	15.601	16.5435		40.4182	0.418192		182.269	2.26919		0.943025
	135	70.2054	22.5149	41.2788	74.1192					135	80.536		7.78406	14.5372	15.2843		37.6055	2.39453		170.747	9.25267		0.95112
	150	73.4853	23.4006	44.1037	79.9752					150	84.2986		8.09027	15.532	16.4918		40.1141	0.114097		181.33	1.32993		0.941801
	165	73.6855	22.9825	43.7467	79.3951					165	84.5282		7.94571	15.4063	16.3722		39.7242	0.275817		180.83	0.829571		0.941002
	180	73.2983	23.2055	43.7008	79.1537					180	84.0841		8.02282	15.3901	16.3224		39.7354	0.264632		180.154	0.154015		0.942882
	195	74.8196	23.2033	44.7526	81.2385					195	85.8292		8.02203	15.7605	16.7523		40.5349	0.534878		184.36	4.35957		0.940795
	210	73.5689	22.1377	42.8302	77.614					210	84.3945		7.65366	15.0835	16.0049		38.7421	1.25791		178.581	1.41881		0.942431
	225	75.4409	23.1577	44.9509	82.1852					225	86.542		8.00628	15.8303	16.9476		40.7842	0.784177		185.993	5.99288		0.934078
																	ArBr, Int, Spiro			Amine
																	Sum Error	26.8078		Sum Error	75.5156
		Normalized iCLC Peak Area										Calculated Concentration 107
	Time	Amine 1.800 minutes	Unknown 2.250 minutes	Aryl Bromide 5.420 minutes	DAD1 C 254 nm: Peak at 5.420 minutes	Intermediate 6.364 minutes	Spiro 6.873 minutes			Time	Amine 107	Unknown 2.2 107	Aryl Bromide 107	Intermediate 107	Spiro 107		Mass Balance	Error		Mass Balance	Error		Selectivity					Int:ArBr	Spiro:ArBr
	0	87.9538	10.0322	76.5914	76.5914	1.93063	0.0699588			0	127.407	22.7111	37.9429	1.52174	0.035762		39.5004	0.499593		176.015	3.9845		42.5518					0.0401059	0.000942521
	10	72.9001	10.6188	61.0278	61.0278	7.43312	7.14325			10	105.601	24.039	30.2328	5.85882	3.65154		39.7432	0.256845		180.002	0.0023998		1.60448				ArBr	0.19379	0.120781
	20	61.5301	10.2173	48.0995	48.0995	11.488	13.9662			20	89.1304	23.13	23.8282	9.05494	7.13932		40.0225	0.0224633		182.058	2.05767		1.26832				1	0.38001	0.299617
	30	51.8978	9.36341	36.7351	36.7351	14.3514	20.2491			30	75.1775	21.197	18.1983	11.3118	10.3511		39.8612	0.138767		181.599	1.59941		1.09282				1	0.621586	0.568792
	40	43.0083	8.4803	26.6796	26.6796	16.0212	26.9702			40	62.3004	19.1978	13.2169	12.628	13.7868		39.6317	0.368308		181.099	1.0992		0.915946				1	0.955441	1.04312
	50	35.6748	7.26939	18.2107	18.2107	16.4079	33.6835			50	51.6773	16.4565	9.0215	12.9328	17.2186		39.1729	0.827126		179.33	0.669757		0.751097				1	1.43355	1.90862
	60	28.0102	6.25288	11.3019	11.3019	15.5671	41.0571			60	40.5746	14.1554	5.59889	12.2701	20.9878		38.8568	1.14316		177.377	2.62309		0.584629				1	2.19152	3.74857
107	70	21.2842	5.23721	5.96744	5.96744	13.5405	48.5938			70	30.8315	11.8561	2.95623	10.6727	24.8405		38.4695	1.53054		175.251	4.74888		0.429651				1	3.61025	8.40275
	80	13.7996	4.14633	2.13985	2.13985	10.3332	55.3581			80	19.9896	9.38651	1.06007	8.14468	28.2983		37.5031	2.49692		168.245	11.7547		0.287815				1	7.68315	26.6948
	90	9.38202	3.22602	-0.256891	-0.256891	6.54456	62.8922			90	13.5905	7.30311	-0.127262	5.15846	32.1496		37.1808	2.81917		167.112	12.8878		0.160451				1	40.5341	252.625
	100	4.76435	2.19273	-1.61809	-1.61809	3.06225	71.447			100	6.90148	4.96392	-0.801594	2.41368	36.5228		38.1349	1.86514		167.748	12.2522		0.0660871				1	3.0111	45.5627
	110	1.30707	1.09176	-2.06483	-2.06483	0.420607	79.6019			110	1.89337	2.47155	-1.02291	0.331525	40.6914		40	3.69581e-05		170.265	9.73482		0.00814729				1	0.324101	39.7802
	120	1.07893	0.460791	-2.44662	-2.44662	-0.132593	86.6457			120	1.5629	1.04314	-1.21204	-0.104511	44.2921		42.9756	2.97557		180.609	0.608635		-0.00235958				1	0.0862269	36.5434
	130	1.05659	0.338816	-2.52738	-2.52738	-0.147754	87.8307			130	1.53054	0.767017	-1.25205	-0.116461	44.8979		43.5294	3.52937		182.423	2.42319		-0.0025939				1	0.093016	35.8595
	140	1.02241	0.354154	-2.33609	-2.33609	-0.146139	88.612			140	1.48103	0.801739	-1.15729	-0.115188	45.2973		44.0248	4.0248		184.043	4.04323		-0.00254293				1	0.0995328	39.1409
	150	0.999208	0.341727	-2.30942	-2.30942	-0.136456	89.1291			150	1.44742	0.773605	-1.14407	-0.107555	45.5616		44.31	4.31		185.026	5.02603		-0.00236065				1	0.0940109	39.8241
																											1
																											1
																	ArBr, Int, Spiro			Amine
																	Sum Error	59.9295		Sum Error	182.335
		Normalized iCLC Peak Area										Calculated Concentration 110
	Time	intermediate 6.331 minutes	spiro 6.778 minutes	aryl bromide5.334 minutes	unknown 2.243 minutes	amine 1.788 minutes				Time	Amine 110	Unknown 2.2 110	Aryl Bromide 110	Intermediate 110	Spiro 110		Mass Balance	Error		Mass Balance	Error		Selectivity
	0	-0.936735	-0.0602005	119.712	19.3195	127.909				0	185.284	43.7358	59.3044	-0.73834	-0.0307737		58.5353	1.46467		271.156	1.15596		23.9926
	5	5.47393	-1.46515	113.918	20.5017	111.324				5	161.26	46.412	56.4345	4.31458	-0.748967		60.0001	0.00011019		259.717	10.2831		-5.76071
	10	8.23959	3.95801	107.04	21.2703	105.518				10	152.85	48.1519	53.0271	6.49449	2.02328		61.5449	1.54488		270.236	0.236348		3.20988
	15	11.0931	8.08827	99.987	21.3187	100.65				15	145.798	48.2615	49.533	8.74367	4.13462		62.4112	2.41124		276.346	6.34644		2.11475
	20	14.0266	11.4023	93.4889	20.1935	98.1909				20	142.236	45.7143	46.3139	11.0558	5.82868		63.1984	3.19838		279.091	9.09104		1.8968
	25	16.6592	14.3468	87.0719	19.8809	93.1163				25	134.885	45.0066	43.1349	13.1309	7.33391		63.5997	3.59971		280.496	10.4957		1.79044
	30	18.7999	17.1047	80.5747	19.0356	88.946				30	128.844	43.093	39.9162	14.8182	8.7437		63.4781	3.47808		279.641	9.64145		1.69473
110	40	22.3707	22.8559	69.3054	17.9686	80.5785				40	116.723	40.6776	34.3335	17.6327	11.6836		63.6499	3.64987		280.079	10.0785		1.50918
	50	25.5772	28.4333	59.1929	17.572	72.9594				50	105.686	39.7798	29.3238	20.1601	14.5347		64.0186	4.01858		283.705	13.7051		1.38703
	60	27.3219	33.5171	49.71	15.0566	66.6195				60	96.5027	34.0854	24.626	21.5352	17.1335		63.2948	3.29478		276.278	6.27795		1.25691
	70	28.5538	39.0203	41.2798	14.0044	59.3363				70	85.9526	31.7034	20.4498	22.5063	19.9467		62.9027	2.9027		274.159	4.15856		1.12832
	80	29.1667	44.4182	33.2693	12.5766	52.6419				80	76.2552	28.4711	16.4814	22.9894	22.706		62.1768	2.17681		270	5.64016e-05		1.01248
	90	28.9995	50.3755	26.6199	11.2756	47.2628				90	68.4633	25.5259	13.1873	22.8576	25.7513		61.7962	1.79624		268.235	1.76451		0.887629
	100	27.8951	56.5395	20.7204	10.1037	41.6662				100	60.3563	22.873	10.2648	21.9871	28.9022		61.1541	1.1541		265.685	4.31468		0.76074
	110	26.2008	62.4088	15.7186	9.19323	36.2351				110	52.4889	20.8118	7.78692	20.6516	31.9026		60.3411	0.341093		263.026	6.97411		0.647334
	120	24.2016	68.9508	11.4604	8.07319	31.6267				120	45.8134	18.2762	5.67744	19.0758	35.2467		60	1.60581e-05		261.504	8.49572		0.541209
	130	21.4133	75.826	8.41118	6.93234	27.0957				130	39.2499	15.6935	4.16685	16.8781	38.7612		59.8062	0.193806		259.438	10.5619		0.435438
	140	18.1343	82.6421	5.7778	5.9477	23.0003				140	33.3175	13.4645	2.86229	14.2936	42.2455		59.4014	0.598618		257.816	12.1843		0.338345
	150	14.3116	90.1736	3.9707	4.98062	19.599				150	28.3905	11.2752	1.96706	11.2805	46.0955		59.3431	0.656915		257.884	12.116		0.24472
	160	10.0203	97.2545	2.90592	4.18516	15.9596				160	23.1185	9.47442	1.43958	7.89805	49.7152		59.0528	0.947187		256.724	13.2758		0.158866
	170	5.50903	105.06	2.35091	3.37517	13.1807				170	19.0931	7.64076	1.16463	4.34225	53.7055		59.2124	0.787648		257.881	12.119		0.080853
	180	1.18825	112.483	2.35428	2.56688	10.2226				180	14.8081	5.81094	1.16629	0.936582	57.4996		59.6025	0.397528		258.301	11.6985		0.0162885
	195	-1.06381	123.986	2.6758	1.40823	8.05064				195	11.6619	3.18798	1.32557	-0.838499	63.3798		63.8669	3.86688		269.88	0.119927		-0.0132297
	210	-1.454	126.253	2.62085	1.10721	8.15191				210	11.8086	2.50651	1.29835	-1.14605	64.5388		64.6911	4.69108		272.685	2.68461		-0.0177575
	225	-1.60391	125.176	2.63224	1.23769	9.59635				225	13.901	2.80191	1.304	-1.26421	63.9882		64.0279	4.02794		272.929	2.92895		-0.0197569
	240	-1.501	125.708	2.61795	1.03989	7.89285				240	11.4333	2.35413	1.29692	-1.1831	64.2601		64.3739	4.37389		270.816	0.815657		-0.0184111
	255	-1.62741	125.816	2.67273	1.058	7.81739				255	11.324	2.39512	1.32406	-1.28274	64.3154		64.3568	4.35677		270.811	0.810573		-0.0199444
																	ArBr, Int, Spiro			Amine
																	Sum Error	38.9201		Sum Error	386.396
		Normalized iCLC Peak Area										Calculated Concentration 111
	Time	Amine 111 1.700 minutes	Unknown 2.234 minutes 111	ArBr 5.390 minutes111	Intermediate 6.298 minutes 111	Spiro 6.732 minutes 111				Time	Amine 111	Unknown 2.2 111	Aryl Bromide 111	Intermediate 111	Spiro 111		Mass Balance	Error		Mass Balance	Error		Selectivity
	0	92.6044	9.40198	77.0608	-0.849839	35.0151				0	134.144	21.2843	38.1755	-0.669848	17.8993		55.4049	4.59511		246.97	13.0304		-0.0374232
	5	77.0747	9.25879	71.2338	1.88486	41.1594				5	111.648	20.9602	35.2888	1.48566	21.0401		57.8146	2.18543		240.7	19.3001		0.0706107
	10	70.5276	9.07817	64.5658	4.20503	45.4549				10	102.164	20.5513	31.9855	3.31443	23.2359		58.5359	1.4641		242.839	17.1609		0.142642
	15	63.8034	9.50163	58.5871	6.19261	48.7725				15	92.4235	21.5099	29.0237	4.88105	24.9318		58.8366	1.16343		244.933	15.0672		0.195776
	20	57.1133	9.70222	52.8683	8.08231	51.8297				20	82.7324	21.964	26.1907	6.37052	26.4947		59.0558	0.944168		245.38	14.6199		0.240446
	25	52.333	9.46158	47.4333	9.89264	54.8108				25	75.8077	21.4193	23.4982	7.79744	28.0186		59.3142	0.685815		246.315	13.6846		0.278295
	30	45.2328	9.32037	41.9325	11.2514	57.0573				30	65.5227	21.0996	20.7731	8.8684	29.167		58.8084	1.19156		242.126	17.8736		0.304056
111	40	35.1033	8.76171	32.4227	13.5813	63.6196				40	50.8495	19.8349	16.062	10.7049	32.5215		59.2884	0.711603		242.015	17.985		0.329163
	50	24.6712	7.51722	24.1023	14.6961	69.3305				50	35.7379	17.0176	11.9401	11.5835	35.4408		58.9645	1.03554		234.703	25.2967		0.326841
	60	17.3196	6.3427	17.1075	14.7446	75.6496				60	25.0885	14.3587	8.47496	11.6218	38.671		58.7678	1.23221		231.734	28.2664		0.300529
	70	10.646	5.31782	11.396	13.6287	81.8201				70	15.4214	12.0386	5.64552	10.7422	41.8253		58.2131	1.78694		228.284	31.7158		0.256835
	80	5.26264	3.89867	7.06733	11.8992	88.1567				80	7.62329	8.82586	3.50111	9.37902	45.0645		57.9447	2.05535		224.291	35.7089		0.208124
	90	0.321958	2.81115	4.03835	9.34877	95.6262				90	0.466378	6.36391	2.00057	7.36875	48.8829		58.2522	1.74782		223.463	36.5369		0.150743
	100	-1.79965	1.45191	2.02334	6.22178	101.859				100	-2.60692	3.28686	1.00235	4.90404	52.0688		57.9752	2.02482		222.05	37.95		0.0941839
	110	0.292567	0.370699	1.24772	3.24823	108.723				110	0.423803	0.839194	0.618113	2.56027	55.578		58.7564	1.24363		229.535	30.4653		0.0460663
	120	0.00293988	0.0101802	1.09178	0.957271	115.971				120	0.00425861	0.023046	0.540862	0.754526	59.2829		60.5783	0.578256		238.691	21.3091		0.0127276
	130	-0.0965723	0.00275597	1.29573	-0.147505	124.381				130	-0.139891	0.00623901	0.641895	-0.116265	63.5821		64.1077	4.10772		253.968	6.0316		-0.00182857
	140	-0.207184	0.00271985	1.36097	-0.374021	126.36				140	-0.30012	0.00615724	0.674214	-0.294805	64.5937		64.9731	4.97311		257.497	2.50261		-0.00456399
	150	-0.148187	-0.000384856	1.40461	-0.212425	126.5				150	-0.214658	-0.000871241	0.695834	-0.167434	64.6651		65.1935	5.19351		258.109	1.89082		-0.00258925
																	ArBr, Int, Spiro			Amine
																	Sum Error	148.823		Sum Error	349.659
		Normalized iCLC Peak Area										Calculated Concentration 157
	Time	Amine 1.748 minutes	Unknown 2.237 minutes	ArBr 5.196 minutes	Int 6.400 minutes	Spiro 6.932 minutes				Time	Amine 157	Unknown 2.2 157	Aryl Bromide 157	Intermediate 157	Spiro 157		Mass Balance	Error		Mass Balance	Error		Selectivity
	-30	52.8973	3.58816	87.8541	0.00743406	0.0168647	0.0517829	0.291855		-30	76.6253	8.12292	43.5224	0.00585957	0.008621		43.5369	3.53686		92.9173	2.91734		0.679686
	-20	56.9366	0.982109	88.6652	0.00681517	0.0368165	0.0632423	0.32114		-20	82.4764	2.22331	43.9242	0.00537176	0.0188201		43.9484	3.9484		87.009	2.99097		-0.000268841
	-10	56.3192	0.584384	87.7863	-0.00416549	0.0207968	0.0504517	0.313566		-10	81.5821	1.32294	43.4888	-0.00328326	0.010631		43.4962	3.49615		84.2639	5.7361		0.00016425
	0	43.7792	3.83496	76.0206	1.74487	0.050905	0.0133584	0.301314		0	63.4171	8.68164	37.6602	1.37532	0.026022		39.0615	0.938499		83.6351	6.3649		-0.0688556
	3.7	35.2387	4.95956	65.4322	4.32973	1.19598	0.0478293	0.233185		3.7	51.0456	11.2275	32.4147	3.41272	0.611371		36.4388	3.5612		82.7716	7.22843		-0.176017
	7.4	26.236	5.16709	60.2105	5.9987	3.04028	0.0509318	0.22174		7.4	38.0046	11.6973	29.8279	4.72821	1.55415		36.1103	3.88973		77.0723	12.9277		-0.256329
	11	19.6888	4.64834	56.4422	7.91843	5.06491	0.201608	0.224996		11	28.5205	10.523	27.9612	6.24135	2.58911		36.7916	3.20838		72.4056	17.5944		-0.358474
	14.8	15.1775	4.01555	53.8748	9.88327	7.27446	0.378994	0.223556		14.8	21.9857	9.09045	26.6893	7.79005	3.7186		38.1979	1.80207		70.6211	19.3789		-0.478463
	18.5	10.7777	2.97048	50.1124	11.4566	9.43946	0.571808	0.220002		18.5	15.6122	6.72462	24.8254	9.03016	4.82533		38.6809	1.31912		66.4231	23.5769		-0.595081
	22	7.13231	2.14383	47.1027	13.1213	11.6764	0.817439	0.215649		22	10.3316	4.85322	23.3344	10.3423	5.96882		39.6455	0.354482		64.598	25.402		-0.737095
	25.9	3.68948	1.09167	42.8904	14.0103	13.379	0.971293	0.211039		25.9	5.34446	2.47133	21.2476	11.043	6.83915		39.1298	0.870188		59.7298	30.2702		-0.839081
	30	0.995487	0.363102	39.6069	15.0472	15.3471	1.16403	0.215662		30	1.44203	0.821996	19.621	11.8603	7.84525		39.3265	0.673484		58.1875	31.8125		-0.975771
	35	-0.0459452	0.0162586	35.7582	16.501	18.2663	1.49408	0.227873		35	-0.0665547	0.0368065	17.7144	13.0062	9.33749		40.0581	0.0580804		63.3694	26.6306		-1.21981
	40	-0.0879254	0.0179871	32.1365	17.5696	21.0076	1.99254	0.250821		40	-0.127366	0.0407194	15.9202	13.8484	10.7388		40.5075	0.507488		70.6062	19.3938		-1.49532
157	45	-0.138716	0.0116021	28.278	17.6933	22.7212	2.33233	0.279769		45	-0.200939	0.0262651	14.0087	13.946	11.6148		39.5695	0.430464		74.2028	15.7972		-1.66317
	50	-0.0872975	0.0156263	25.3509	17.8522	24.3036	2.41028	0.28928		50	-0.126456	0.0353751	12.5587	14.0712	12.4237		39.0535	0.946461		77.7813	12.2187		-1.85725
	55	-0.0988875	0.0163234	22.8676	17.6501	25.6352	2.56364	0.337521		55	-0.143245	0.0369532	11.3285	13.9119	13.1044		38.3448	1.65522		80.1721	9.82792		-2.01751
	60	-0.0583074	0.00872226	20.8274	17.3792	26.4964	2.51524	0.395703		60	-0.0844621	0.0197456	10.3178	13.6984	13.5446		37.5608	2.43922		81.5303	8.46968		-2.12201
	65	-0.0250957	-0.00262274	19.219	17.0851	27.4727	2.65784	0.511581		65	-0.0363528	-0.00593739	9.52099	13.4666	14.0437		37.0312	2.96876		83.0596	6.94037		-2.26089
	70	0.0437003	0.00750513	17.8324	16.7978	27.9082	2.64972	0.546175		70	0.0633027	0.0169902	8.83405	13.2402	14.2663		36.3405	3.65948		83.6429	6.35714		-2.30919
	75	0.10553	-0.00345356	16.7607	16.5763	28.7291	2.69817	0.666778		75	0.152868	-0.00781821	8.30315	13.0655	14.6859		36.0546	3.94541		85.012	4.988		-2.45867
	80	0.126139	0.0136255	15.6289	16.0196	28.721	2.75998	0.743428		80	0.18272	0.0308457	7.74244	12.6268	14.6818		35.051	4.94898		84.2252	5.77483		-2.37426
	85	0.273778	0.0652982	14.7259	15.6127	28.5717	2.70792	0.722964		85	0.396585	0.147823	7.29515	12.306	14.6055		34.2066	5.79336		83.7261	6.27388		-2.2812
	90	0.349458	0.0951822	14.128	15.4974	29.1271	2.66301	0.861412		90	0.506213	0.215475	6.99892	12.2151	14.8894		34.1035	5.89655		84.925	5.07499		-2.39015
	100	0.286218	0.175866	12.4712	14.5269	28.8834	2.75455	1.0819		100	0.414606	0.398127	6.17816	11.4501	14.7648		32.3931	7.60686		83.1705	6.82953		-2.18716
	110	0.771912	0.266558	11.1044	13.7829	29.3918	2.80124	1.28987		110	1.11817	0.603436	5.50105	10.8638	15.0247		31.3895	8.61047		84.1514	5.84858		-2.18354
	120	1.0378	0.392694	9.91901	13.2539	29.246	2.77857	1.40523		120	1.50331	0.888986	4.91382	10.4468	14.9502		30.3108	9.68918		83.9756	6.02436		-2.06875
	130	0.906108	0.571879	9.03421	12.8313	29.6417	2.73877	1.57336		130	1.31256	1.29463	4.4755	10.1137	15.1524		29.7416	10.2584		84.7388	5.26116		-2.08633
	140	1.24627	0.768742	8.23949	12.3504	29.9711	2.63497	1.79695		140	1.8053	1.74029	4.08179	9.73468	15.3208		29.1373	10.8627		86.0386	3.96142		-2.08043
	150	0.805261	0.948502	7.50019	11.7989	29.7905	2.59373	1.89079		150	1.16647	2.14723	3.71555	9.29995	15.2285		28.244	11.756		84.9749	5.02509		-1.94907
	160	1.39484	1.08673	6.76474	11.3539	29.8687	2.52082	2.05315		160	2.02051	2.46015	3.35121	8.94918	15.2685		27.5689	12.4311		85.9131	4.0869		-1.8914
	170	1.31376	1.31782	6.06349	10.6912	29.3127	2.63649	2.16207		170	1.90306	2.9833	3.00382	8.42686	14.9843		26.415	13.585		84.6605	5.33949		-1.68009
	180	1.37966	1.45611	5.4499	10.2417	29.4827	2.57984	2.25203		180	1.99852	3.29635	2.69985	8.07259	15.0712		25.8436	14.1564		85.0211	4.97889		-1.63783
																	o

## Sheet: Graphs
						RuPhos STANDARD CONDITIONS OVERLAY
																																																	Overlay of 48, 49, 107 Univ Coeff
																	Solid circle	MD1-49
																	Open circle	MD1-48
						KINETICS, RuPhos Pd G4
																Amine Time 56	Adjusted Amine 56		ArBr Time	Adjusted ArBr 52			Standard Conditions (MD1-49)
																55	87.5091		35	17.9563
																70	58.3156		50	10.1114			Half, 20 mM, ArBr (MD1-52
																85	26.386		65	3.9718
																100	8.5281		80	0.709678			Half, 90 mM, Amine (MD1-56)
																115	1.73693		95	-0.199981
																130	-0.44715		110	-0.123488			Half, 100 mM, LiHMDS (MD1-59)
																145	-1.65445		125	-0.258033
																160	-2.4905
																175	-3.43697
																190	-4.03982		Time	Adj ArBr 52	Aryl Bromide 52	Time	Adj Amine 56	Amine 56
																205	-4.58284		0	40	17.7906	0	65	78.3301
																220	-5.1578		15	55	10.0181	15	80	52.1987
																235	-5.45767		30	70	3.93515	30	95	23.6183
																250	-6.09537		45	85	0.703131	45	110	7.63356
																265	-6.36795		60	100	-0.198136	60	125	1.55474
																			75	115	-0.122349	75	140	-0.400247
																			90	130	-0.255653	90	155	-1.48091
																						105	170	-2.22927
																					37.7906	120	185	-3.07646
																					30.0181	135	200	-3.61607
																					23.9352	150	215	-4.10214
																					20.7031	165	230	-4.61678
																					19.8019	180	245	-4.8852
																					19.8777	195	260	-5.45601
																					19.7443	210	275	-5.7
						SAME EXCESS AND PDT INHIBITION, RuPhos Pd G4
					Universial Coeffs
	Time	Adj Amine 107	Amine 107	Adj ArBr 107	Aryl Bromide 107		Time	Adj Amine 111	Amine 111	Adj ArBr 111	Aryl Bromide 111	Spiro 111	Spiro - 20 111
	0	30	206.209	35	37.9429		0	30	217.112	35	38.1755	17.8993	-2.10074
	10	40	170.915	45	30.2328		5	35	180.702	40	35.2888	21.0401	1.04013
	20	50	144.258	55	23.8282		10	40	165.353	45	31.9855	23.2359	3.23594
	30	60	121.675	65	18.1983		15	45	149.588	50	29.0237	24.9318	4.93184
	40	70	100.833	75	13.2169		20	50	133.903	55	26.1907	26.4947	6.49465
	50	80	83.6399	85	9.0215		25	55	122.695	60	23.4982	28.0186	8.01857
	60	90	65.6702	95	5.59889		30	60	106.049	65	20.7731	29.167	9.16695
	70	100	49.901	105	2.95623		40	70	82.3001	75	16.062	32.5215	12.5215
	80	110	32.3532	115	1.06007		50	80	57.8419	85	11.9401	35.4408	15.4408
	90	120	21.9962	125	-0.127262		60	90	40.6059	95	8.47496	38.671	18.671
	100	130	11.1701	135	-0.801594		70	100	24.9596	105	5.64552	41.8253	21.8253
	110	140	3.06443	145	-1.02291		80	110	12.3383	115	3.50111	45.0645	25.0645
	120	150	2.52955	155	-1.21204		90	120	0.754834	125	2.00057	48.8829	28.8829
	130	160	2.47719	165	-1.25205		100	130	-4.21931	135	1.00235	52.0688	32.0688
	140	170	2.39705	175	-1.15729		110	140	0.685926	145	0.618113	55.578	35.578
	150	180	2.34265	185	-1.14407		120	150	0.00689257	155	0.540862	59.2829	39.2829
							130	160	-0.226415	165	0.641895	63.5821	43.5821
							140	170	-0.485746	175	0.674214	64.5937	44.5937
							150	180	-0.347425	185	0.695834	64.6651	44.6651

## Sheet: MD1-48
			MD1-48, RuPhos, Standard Conditions
																										Coefficients
																										ArBr	0.345729
																										Int	0.35217
																										Spiro	0.206212
																										Amine	1.14715
																	ArBr, Int, Spiro			Amine
																	Sum Error	10.0115		Sum Error	39.4743					ArBr (>107)	0.495394
		Normalized iCLC Peak Area										Calculated Concentration 48														Int (>107)	0.788206
	Time	Amine (1.829 minutes)	ArBr (5.160 minutes)	Intermediate (Di 2, 5.912 minutes)	Spiro (6.282 minutes)					Time	Amine 48	Unknown Peak 48	Aryl Bromide Peak 48	Intermeidate Peak 48	Spiro Peak 48		Mass Balance	Error		Mass Balance	Error		Selectivity			Spiro (>107)	0.511187
	0	160.661	114.523	6.55834	0.180284					0	184.302	0	39.5938	2.30965	0.0371768		41.9407	1.94066		189.07	9.06997		62.1262			Amine (>107)	2.34451
	45	89.7148	42.4533	45.8183	56.1047					45	102.916	0	14.6773	16.1358	11.5695		42.3826	2.38262		181.466	1.46567		1.39469
	105	29.2859	1.40626	24.4495	149.865					105	33.5953	0	0.486185	8.61038	30.904		40.0006	0.000551895		174.432	5.56803		0.278617			Weights
	120	20.1993	-0.207549	8.92425	177.503					120	23.1715	0	-0.0717558	3.14285	36.6033		39.6743	0.325651		175.87	4.12974		0.0858627			48	1
	135	13.9103	-0.146109	-0.0491489	193.942					135	15.9572	0	-0.0505141	-0.0173088	39.9932		39.9253	0.0746652		175.895	4.10475		-0.000432793			49	1
	150	13.4078	-0.165063	-0.0667474	195.193					150	15.3807	0	-0.057067	-0.0235064	40.2511		40.1705	0.170503		176.338	3.66198		-0.000583995			52	1
	165	13.738	-0.113645	-0.0530153	203.418					165	15.7596	0	-0.0392902	-0.0186704	41.9472		41.8893	1.88928		183.511	3.51116		-0.000445092			56	1
	180	13.3269	-0.165976	0.0256058	194.219					180	15.288	0	-0.0573828	0.0090176	40.0502		40.0018	0.00184761		175.507	4.49314		0.000225157			57	1
	195	13.5509	-0.156634	-0.0193282	200.565					195	15.5449	0	-0.0541528	-0.0068068	41.3588		41.2979	1.29786		180.967	0.966599		-0.000164579			59	1
	210	13.4089	-0.0375451	-0.0449775	197.418					210	15.382	0	-0.0129804	-0.0158397	40.7099		40.681	0.68103		178.19	1.81025		-0.000389088			107	1
	225	13.6728	0.000788707	-0.0312366	200.074					225	15.6848	0	0.000272679	-0.0110006	41.2576		41.2468	1.24683		180.693	0.693021		-0.000266632			110	1
																										111	1

## Sheet: MD1-49
			MD1-49, RuPhos, Standard Conditions
																										Coefficients
																										ArBr	0.345729
																										Int	0.35217
																										Spiro	0.206212
																										Amine	1.14715
																	ArBr, Int, Spiro			Amine
																	Sum Error	23.6541		Sum Error	85.2762					ArBr (>107)	0.495394
		Normalized iCLC Peak Area										Calculated Concentration 49														Int (>107)	0.788206
	Time	Amine (1.832 minutes)	ArBr (6.413 minutes)	Di 1 (8.157 minutes)	Spiro (9.190 minutes)					Time	Amine 49	Unknown 2.2 49	Aryl Bromide 49	Intermediate 49	Spiro 49		Mass Balance	Error		Mass Balance	Error		Selectivity			Spiro (>107)	0.511187
	0	155.655	106.472	5.57846	0.420084					0	178.559		36.8104	1.96456	0.0866263		38.8616	1.13837		182.835	2.83497		22.6786			Amine (>107)	2.34451
	15	135.876	83.3485	21.9051	17.2895					15	155.87		28.816	7.71431	3.56529		40.0956	0.0955698		185.56	5.55983		2.16372
	30	112.8	60.5693	34.2516	37.1928					30	129.399		20.9406	12.0624	7.66959		40.6725	0.672519		184.202	4.20196		1.57275			Weights
	45	91.559	40.6409	41.1877	55.2314					45	105.032		14.0507	14.5051	11.3894		39.9452	0.0548296		179.599	0.400613		1.27356			48	1
	60	73.1748	24.4835	42.8346	74.1793					60	83.9424		8.46466	15.0851	15.2966		38.8464	1.15363		175.299	4.70086		0.986168			49	1
	75	57.4338	12.6795	39.3437	89.4711					75	65.8851		4.38366	13.8557	18.45		36.6893	3.3107		167.396	12.6036		0.750984			52	1
	90	45.2633	4.89403	33.3075	108.664					90	51.9238		1.69201	11.7299	22.4078		35.8297	4.17025		165.015	14.9851		0.523474			56	1
	105	35.8912	0.539064	25.1532	136.568					105	41.1725		0.18637	8.85821	28.162		37.2066	2.79342		171.537	8.46309		0.314545			57	1
	120	26.7212	-1.53885	11.4286	154.295					120	30.6532		-0.532024	4.02482	31.8174		35.3101	4.68985		165.972	14.0278		0.126498			59	1
	135	19.5645	-1.72391	0.0371814	169.767					135	22.4434		-0.596006	0.0130942	35.008		34.4251	5.57491		162.502	17.4984		0.000374034			107	1
																										110	1
																										111	1

## Sheet: MD1-52
			MD1-52, RuPhos, Reduced ArBr
																										Coefficients
																										ArBr	0.345729
																										Int	0.35217
																										Spiro	0.206212
																										Amine	1.14715
																	ArBr, Int, Spiro			Amine
																	Sum Error	5.87518		Sum Error	32.1092					ArBr (>107)	0.495394
		Normalized iCLC Peak Area										Calculated Concentration 52														Int (>107)	0.788206
	Time	Amine1.835 minutes	ArBr 6.448 minutes	Di 2 Intermediate 8.173 minutes	Spiro 9.251 minutes					Time	Amine 52	Unknown 2.2 95	Aryl Bromide 52	Intermediate 52	Spiro 52		Mass Balance	Error		Mass Balance	Error		Selectivity			Spiro (>107)	0.511187
	0	155.643	51.4582	5.78076	0.545722					0	178.546		17.7906	2.03581	0.112534		19.9389	0.0610746		183.067	3.06741		18.0906			Amine (>107)	2.34451
	15	132.48	28.9769	19.3033	20.2919					15	151.974		10.0181	6.79804	4.18444		21.0006	1.00061		182.308	2.30754		1.6246
	30	113.281	11.3822	22.3221	40.5095					30	129.95		3.93515	7.86119	8.35354		20.1499	0.149883		179.087	0.912964		0.941061			Weights
	45	98.5943	2.03376	16.3178	61.5035					45	113.102		0.703131	5.74663	12.6827		19.1325	0.867494		175.327	4.67348		0.453107			48	1
	60	88.1512	-0.573096	2.1946	83.5032					60	101.122		-0.198136	0.772874	17.2193		17.7941	2.20592		171.546	8.45438		0.044884			49	1
	75	83.2109	-0.353887	-0.0632954	93.9219					75	95.4552		-0.122349	-0.0222907	19.3678		19.2232	0.77683		172.882	7.1181		-0.00115092			52	1
	90	84.1412	-0.73946	-0.188947	94.6058					90	96.5225		-0.255653	-0.0665414	19.5088		19.1866	0.813368		174.425	5.57532		-0.00341083			56	1
																										57	1
																										59	1
																										107	1
																										110	1
																										111	1

## Sheet: MD1-56
			MD1-56, RuPhos, Reduced Amine
																										Coefficients
																										ArBr	0.345729
																										Int	0.35217
																										Spiro	0.206212
																										Amine	1.14715
																	ArBr, Int, Spiro			Amine
																	Sum Error	113.861		Sum Error	173.747					ArBr (>107)	0.495394
		Normalized iCLC Peak Area										Calculated Concentration 56														Int (>107)	0.788206
	Time	ArBr (6.396 minutes)	Amine (1.836 minutes)	Intermediate (8.117 min, Di)	Spiro (9.149 minutes)					Time	Amine 56	Unknown 2.2 56	Aryl Bromide 56	Intermediate 56	Spiro 56		Mass Balance	Error		Mass Balance	Error		Selectivity			Spiro (>107)	0.511187
	0	305.453	68.2824	6.2035	0.310337					0	78.3301		105.604	2.18468	0.0639951		107.853	67.8527		82.9554	7.04458		34.1383			Amine (>107)	2.34451
	15	79.9538	45.503	26.8044	22.5889					15	52.1987		27.6423	9.43969	4.6581		41.7401	1.74011		89.7105	0.289488		2.02651
	30	54.7961	20.5887	39.7837	47.4417					30	23.6183		18.9446	14.0106	9.78305		42.7383	2.73826		90.7718	0.771782		1.43213			Weights
	45	38.358	6.65438	42.0848	63.4147					45	7.63356		13.2615	14.821	13.0769		41.1593	1.15935		89.583	0.416992		1.13338			48	1
	60	29.328	1.35531	38.8663	68.0436					60	1.55474		10.1395	13.6875	14.0314		37.8585	2.14154		85.0554	4.94456		0.975494			49	1
	75	25.5935	-0.348906	38.4177	72.4922					75	-0.400247		8.84843	13.5296	14.9487		37.3267	2.67328		86.4538	3.54618		0.905063			52	1
	90	20.9237	-1.29095	35.0544	69.3601					90	-1.48091		7.23393	12.3451	14.3029		33.8819	6.1181		80.4208	9.57921		0.86312			56	1
	105	17.7092	-1.94331	31.9711	66.0852					105	-2.22927		6.12257	11.2592	13.6275		31.0094	8.99064		74.7994	15.2006		0.826212			57	1
	120	15.3936	-2.68183	32.1547	70.0642					120	-3.07646		5.32201	11.3239	14.4481		31.094	8.906		77.3637	12.6363		0.783767			59	1
	135	13.7438	-3.15223	30.0936	69.2343					135	-3.61607		4.75162	10.5981	14.2769		29.6266	10.3734		74.6878	15.3122		0.742321			107	1
	150	11.8038	-3.57594	28.4292	68.5					150	-4.10214		4.08093	10.0119	14.1255		28.2184	11.7816		72.4237	17.5763		0.708783			110	1
	165	9.98432	-4.02457	26.9367	68.0757					165	-4.61678		3.45187	9.48629	14.038		26.9762	13.0238		70.5078	19.4922		0.675758			111	1
	180	9.02437	-4.25856	25.3048	67.3191					180	-4.8852		3.11998	8.91158	13.882		25.9136	14.0864		68.466	21.534		0.641952
	195	7.79302	-4.75615	24.788	68.6987					195	-5.45601		2.69427	8.72959	14.1665		25.5903	14.4097		68.6691	21.3309		0.616215
	210	6.64056	-4.96884	23.1615	67.0609					210	-5.7		2.29583	8.15679	13.8287		24.2814	15.7186		65.9285	24.0715		0.589843

## Sheet: MD1-57
			MD1-57, RuPhos, Reduced LiHMDS
																										Coefficients
																										ArBr	0.345729
																										Int	0.35217
																										Spiro	0.206212
																										Amine	1.14715
																	ArBr, Int, Spiro			Amine
																	Sum Error	32.353		Sum Error	52.3006					ArBr (>107)	0.495394
		Normalized iCLC Peak Area										Calculated Concentration 57														Int (>107)	0.788206
	Time	Amine (1.842 minutes)	Aryl Bromide (6.562 minutes)	Di (7.932 minutes)	Spiro (8.875 minutes)					Time	Amine 57	Unknown 2.2 57	Aryl Bromide 57	Intermediate 57	Spiro 57		Mass Balance	Error		Mass Balance	Error		Selectivity			Spiro (>107)	0.511187
	0	150.644	99.8731	5.05024	0.119835					0	172.812		34.529	1.77854	0.0247114		36.3323	3.66773		176.467	3.53257		71.9725			Amine (>107)	2.34451
	15	131.945	84.3882	18.3975	12.9106					15	151.361		29.1754	6.47906	2.66232		38.3168	1.68319		174.968	5.03166		2.43362
	30	117.699	68.3787	32.3303	30.6202					30	135.018		23.6405	11.3858	6.31424		41.3405	1.3405		183.046	3.04649		1.80319			Weights
	45	86.994	35.9681	43.6333	58.6155					45	99.795		12.4352	15.3663	12.0872		39.8888	0.111224		178.877	1.12343		1.27129			48	1
	60	71.986	23.1065	45.7973	81.9164					60	82.5786		7.98858	16.1284	16.8921		41.0092	1.00916		182.404	2.40404		0.95479			49	1
	75	71.8564	29.1058	45.0079	83.8263					75	82.43		10.0627	15.8504	17.286		43.1991	3.19913		183.275	3.27475		0.916954			52	1
	90	72.3254	30.0092	44.3769	84.3106					90	82.9679		10.3751	15.6282	17.3858		43.3891	3.38912		183.768	3.76771		0.898906			56	1
	105	71.5688	29.2706	42.8399	81.5087					105	82.1		10.1197	15.0869	16.8081		42.0147	2.01466		179.506	0.493926		0.8976			57	1
	120	74.0194	31.7621	49.2512	95.0226					120	84.9112		10.9811	17.3448	19.5948		47.9206	7.92064		197.98	17.98		0.885174			59	1
	135	72.651	30.3071	46.0028	88.5384					135	83.3416		10.4781	16.2008	18.2577		44.9365	4.93649		188.774	8.77373		0.887342			107	1
	150	71.4403	29.0211	44.3981	84.4379					150	81.9527		10.0334	15.6357	17.4121		43.0812	3.08118		182.872	2.87237		0.897978			110	1
																										111	1

## Sheet: MD1-59
			MD1-59, RuPhos, Reduced LiHMDS
																										Coefficients
																										ArBr	0.345729
																										Int	0.35217
																										Spiro	0.206212
																										Amine	1.14715
																	ArBr, Int, Spiro			Amine
																	Sum Error	12.5088		Sum Error	52.5022					ArBr (>107)	0.495394
		Normalized iCLC Peak Area										Calculated Concentration 59														Int (>107)	0.788206
	Time	Amine 1(.813 minutes)	Aryl Bromide (6.200 minutes)	Di (7.862 minutes)	Spiro (8.879 minutes)					Time	Amine 59	Unknown 2.2 59	Aryl Bromide 59	Intermediate 59	Spiro 59		Mass Balance	Error		Mass Balance	Error		Selectivity			Spiro (>107)	0.511187
	0	145.508	106.994	1.69295	0.385198					0	166.919		36.9908	0.596206	0.0794324		37.6665	2.33353		168.429	11.5706		7.50583			Amine (>107)	2.34451
	15	128.138	79.1561	24.0605	19.1783					15	146.993		27.3666	8.47339	3.95478		39.7947	0.205273		179.759	0.240861		2.14257
	30	106.98	55.9524	35.9825	38.7159					30	122.721		19.3443	12.672	7.98368		40	3.27032e-06		180	0.000131563		1.58723			Weights
	45	87.6534	37.3034	43.1752	58.5896					45	100.552		12.8969	15.205	12.0819		40.1837	0.183748		179.289	0.710961		1.2585			48	1
	60	74.9877	25.6057	43.4826	75.113					60	86.0221		8.85263	15.3132	15.4892		39.6551	0.344936		178.605	1.39471		0.988641			49	1
	75	73.0561	24.6907	43.8451	78.144					75	83.8062		8.53627	15.4409	16.1142		40.0914	0.0914144		179.145	0.855127		0.958218			52	1
	90	71.6739	23.4218	40.9728	72.4648					90	82.2206		8.09759	14.4294	14.9431		37.4701	2.52991		170.852	9.14823		0.965622			56	1
	105	74.223	24.4424	44.6817	80.4502					105	85.1448		8.45045	15.7355	16.5898		40.7758	0.77577		182.975	2.97495		0.948509			57	1
	120	74.0035	23.9311	44.2996	80.226					120	84.893		8.27366	15.601	16.5435		40.4182	0.418192		182.269	2.26919		0.943025			59	1
	135	70.2054	22.5149	41.2788	74.1192					135	80.536		7.78406	14.5372	15.2843		37.6055	2.39453		170.747	9.25267		0.95112			107	1
	150	73.4853	23.4006	44.1037	79.9752					150	84.2986		8.09027	15.532	16.4918		40.1141	0.114097		181.33	1.32993		0.941801			110	1
	165	73.6855	22.9825	43.7467	79.3951					165	84.5282		7.94571	15.4063	16.3722		39.7242	0.275817		180.83	0.829571		0.941002			111	1
	180	73.2983	23.2055	43.7008	79.1537					180	84.0841		8.02282	15.3901	16.3224		39.7354	0.264632		180.154	0.154015		0.942882
	195	74.8196	23.2033	44.7526	81.2385					195	85.8292		8.02203	15.7605	16.7523		40.5349	0.534878		184.36	4.35957		0.940795
	210	73.5689	22.1377	42.8302	77.614					210	84.3945		7.65366	15.0835	16.0049		38.7421	1.25791		178.581	1.41881		0.942431
	225	75.4409	23.1577	44.9509	82.1852					225	86.542		8.00628	15.8303	16.9476		40.7842	0.784177		185.993	5.99288		0.934078

## Sheet: MD1-107
			MD1-107, RuPhos, Standard Conditions (Gilson)
																										Coefficients
																										ArBr	0.345729
																										Int	0.35217
																										Spiro	0.206212
																										Amine	1.14715
																	ArBr, Int, Spiro			Amine						Unknown	N/A
																	Sum Error	26.8078		Sum Error	75.5156
		Normalized iCLC Peak Area										Calculated Concentration 107														ArBr (>107)	0.495394
	Time	Amine 1.800 minutes	Unknown 2.250 minutes	Aryl Bromide 5.420 minutes	DAD1 C 254 nm: Peak at 5.420 minutes	Intermediate 6.364 minutes	Spiro 6.873 minutes			Time	Amine 107	Unknown 2.2 107	Aryl Bromide 107	Intermediate 107	Spiro 107		Mass Balance	Error		Mass Balance	Error		Selectivity			Int (>107)	0.788206
	0	87.9538	10.0322	76.5914	76.5914	1.93063	0.0699588			0	127.407	22.7111	37.9429	1.52174	0.035762		39.5004	0.499593		176.015	3.9845		42.5518			Spiro (>107)	0.511187
	10	72.9001	10.6188	61.0278	61.0278	7.43312	7.14325			10	105.601	24.039	30.2328	5.85882	3.65154		39.7432	0.256845		180.002	0.0023998		1.60448			Amine (>107)	1.44857
	20	61.5301	10.2173	48.0995	48.0995	11.488	13.9662			20	89.1304	23.13	23.8282	9.05494	7.13932		40.0225	0.0224633		182.058	2.05767		1.26832			Unknown	2.26381
	30	51.8978	9.36341	36.7351	36.7351	14.3514	20.2491			30	75.1775	21.197	18.1983	11.3118	10.3511		39.8612	0.138767		181.599	1.59941		1.09282
	40	43.0083	8.4803	26.6796	26.6796	16.0212	26.9702			40	62.3004	19.1978	13.2169	12.628	13.7868		39.6317	0.368308		181.099	1.0992		0.915946			Weights
	50	35.6748	7.26939	18.2107	18.2107	16.4079	33.6835			50	51.6773	16.4565	9.0215	12.9328	17.2186		39.1729	0.827126		179.33	0.669757		0.751097			48	1
	60	28.0102	6.25288	11.3019	11.3019	15.5671	41.0571			60	40.5746	14.1554	5.59889	12.2701	20.9878		38.8568	1.14316		177.377	2.62309		0.584629			49	1
	70	21.2842	5.23721	5.96744	5.96744	13.5405	48.5938			70	30.8315	11.8561	2.95623	10.6727	24.8405		38.4695	1.53054		175.251	4.74888		0.429651			52	1
	80	13.7996	4.14633	2.13985	2.13985	10.3332	55.3581			80	19.9896	9.38651	1.06007	8.14468	28.2983		37.5031	2.49692		168.245	11.7547		0.287815			56	1
	90	9.38202	3.22602	-0.256891	-0.256891	6.54456	62.8922			90	13.5905	7.30311	-0.127262	5.15846	32.1496		37.1808	2.81917		167.112	12.8878		0.160451			57	1
	100	4.76435	2.19273	-1.61809	-1.61809	3.06225	71.447			100	6.90148	4.96392	-0.801594	2.41368	36.5228		38.1349	1.86514		167.748	12.2522		0.0660871			59	1
	110	1.30707	1.09176	-2.06483	-2.06483	0.420607	79.6019			110	1.89337	2.47155	-1.02291	0.331525	40.6914		40	3.69581e-05		170.265	9.73482		0.00814729			107	1
	120	1.07893	0.460791	-2.44662	-2.44662	-0.132593	86.6457			120	1.5629	1.04314	-1.21204	-0.104511	44.2921		42.9756	2.97557		180.609	0.608635		-0.00235958			110	1
	130	1.05659	0.338816	-2.52738	-2.52738	-0.147754	87.8307			130	1.53054	0.767017	-1.25205	-0.116461	44.8979		43.5294	3.52937		182.423	2.42319		-0.0025939			111	1
	140	1.02241	0.354154	-2.33609	-2.33609	-0.146139	88.612			140	1.48103	0.801739	-1.15729	-0.115188	45.2973		44.0248	4.0248		184.043	4.04323		-0.00254293
	150	0.999208	0.341727	-2.30942	-2.30942	-0.136456	89.1291			150	1.44742	0.773605	-1.14407	-0.107555	45.5616		44.31	4.31		185.026	5.02603		-0.00236065
																	39.1686	0.831379
																	39.9973	0.00269731
																	40.6642	0.664212
																	40.7433	0.743342
																	40.5751	0.575059
																	40	2.60405e-05
																	39.3748	0.625232
																	38.5075	1.4925
																	36.9238	3.07622
																	35.8719	4.12811
																	36.093	3.90697
																	37.3407	2.65928
																	40.0062	0.0061645
																	40.518	0.517996
																	40.9854	0.985398
																	41.2539	1.25392
																	Sum Error	21.4685

[truncated: 3 more sheets: MD1-110, MD1-111, MD1-157]
