# Supplementary material for: Ring walking as a regioselectivity control element in Pd-catalyzed C-N cross-coupling
Source: Nat Commun. 2022 May 24;13:2869. doi: 10.1038/s41467-022-30255-1 (PMC9130136; doi:10.1038/s41467-022-30255-1)
Supplement: Supplementary file 8 — Supplementary datasets [file 41467_2022_30255_MOESM8_ESM.zip]

Archive with 5 entries (5 files):
- Fig10 XantPhos.cps
- Fig8a PEPPSI.cps
- Fig8b RuPhos.cps
- Fig9a PtBu3.cps
- Fig9b PtBu3 diffusion.cps
